# Supplementary material for: (E)-(2-Chloro­benzyl­idene)amino 2-amino-4-chloro­benzoate
Source: Acta Crystallogr Sect E Struct Rep Online. 2012 Feb 17;68(Pt 3):o770. doi: 10.1107/S1600536812003844 (PMC3297841; doi:10.1107/S1600536812003844)
Supplement: Supplementary file 2 [file e-68-0o770-Isup2.hkl]

# 
# h,k,l, Fc-squared, Fo-squared, sigma(Fo-squared) and status flag 
# 
data_I
_shelx_title ' mo_111113f_0m in P2(1)/n' 
_shelx_refln_list_code          4 
_shelx_F_calc_maximum      317.52 
_exptl_crystal_F_000       632.00 
_reflns_d_resolution_high  0.7108 
 
loop_ 
 _symmetry_equiv_pos_as_xyz 
 'x, y, z' 
 '-x+1/2, y+1/2, -z+1/2' 
 '-x, -y, -z' 
 'x-1/2, -y-1/2, z-1/2' 
 
_cell_length_a     7.4034 
_cell_length_b    23.8190 
_cell_length_c     7.6362 
_cell_angle_alpha  90.000 
_cell_angle_beta   96.382 
_cell_angle_gamma  90.000 
 
_shelx_F_squared_multiplier     1.000 
 
loop_ 
 _refln_index_h 
 _refln_index_k 
 _refln_index_l 
 _refln_F_squared_calc 
 _refln_F_squared_meas 
 _refln_F_squared_sigma 
 _refln_observed_status 
   2   0   0    10026.26    10309.57    207.15 o 
   4   0   0      124.42       98.52      2.02 o 
   6   0   0      551.95      521.44      7.82 o 
   8   0   0       86.82       90.46      3.93 o 
   1   1   0      802.95      760.47      7.19 o 
   2   1   0      533.31      547.28      6.20 o 
   3   1   0     2178.14     2156.18     20.99 o 
   4   1   0       26.01       18.38      0.82 o 
   5   1   0       43.92       43.11      1.26 o 
   6   1   0      148.23      144.81      1.84 o 
   7   1   0        7.02        8.28      1.26 o 
   8   1   0      139.79      128.49      2.22 o 
   9   1   0       13.36       12.38      1.24 o 
   0   2   0     1029.91     1019.74     18.83 o 
   1   2   0     1207.18     1236.56     11.70 o 
   2   2   0      454.72      509.16      4.41 o 
   3   2   0     1041.63     1043.77      8.64 o 
   4   2   0      316.57      310.53      2.93 o 
   5   2   0      343.99      342.64      3.31 o 
   6   2   0       82.32       75.27      1.19 o 
   7   2   0      327.67      325.17      3.93 o 
   8   2   0       33.55       35.10      1.58 o 
   9   2   0       39.04       39.06      2.50 o 
  10   2   0      186.71      184.17      6.42 o 
   1   3   0      643.38      671.17      6.26 o 
   2   3   0     1779.64     1679.06     15.99 o 
   3   3   0     1670.81     1590.47     29.48 o 
   4   3   0     1167.80     1146.52     10.72 o 
   5   3   0      146.12      158.39      1.69 o 
   6   3   0      164.24      182.56      2.16 o 
   7   3   0      791.33      803.84      8.20 o 
   8   3   0      226.19      236.23      3.29 o 
   9   3   0        0.09        0.00      1.01 o 
  10   3   0       98.19       95.64      4.28 o 
   0   4   0    12762.81    12557.80    168.00 o 
   1   4   0     6240.46     6215.44     65.47 o 
   2   4   0     3052.51     2812.85     27.71 o 
   3   4   0       25.26       22.51      0.48 o 
   4   4   0     2277.24     2298.04     21.15 o 
   5   4   0       59.15       58.17      0.91 o 
   6   4   0        9.75       10.76      0.64 o 
   7   4   0     1386.27     1419.62     19.71 o 
   8   4   0      236.31      242.03      5.05 o 
   9   4   0       42.09       49.29      2.52 o 
  10   4   0       13.01       12.40      1.71 o 
   1   5   0     2172.60     2230.39     18.75 o 
   2   5   0        0.11        0.99      0.91 o 
   3   5   0      705.75      690.09      6.61 o 
   4   5   0     3501.85     3579.07     29.62 o 
   5   5   0      133.39      150.14      1.63 o 
   6   5   0      873.45      953.02      7.63 o 
   7   5   0       54.12       61.68      2.04 o 
   8   5   0       45.93       45.69      2.02 o 
   9   5   0      423.73      427.23      7.81 o 
  10   5   0      132.93      150.61      4.04 o 
   0   6   0       34.59       24.75      0.48 o 
   1   6   0     2046.94     2009.70     17.30 o 
   2   6   0     1413.16     1452.51     15.72 o 
   3   6   0      112.29      129.22      1.50 o 
   4   6   0      933.23      992.66      8.43 o 
   5   6   0       36.66       37.85      1.01 o 
   6   6   0       86.46       65.40      1.26 o 
   7   6   0        0.22        0.89      0.58 o 
   8   6   0      117.34      107.90      3.57 o 
   9   6   0       41.71       43.26      2.23 o 
  10   6   0        0.00        0.00      1.19 o 
   1   7   0     7244.61     7596.10    100.14 o 
   2   7   0      565.73      617.27      8.33 o 
   3   7   0      733.43      706.95      5.58 o 
   4   7   0      137.72      141.78      5.36 o 
   5   7   0      981.91      999.41      7.92 o 
   6   7   0      558.82      573.66      5.42 o 
   7   7   0      324.63      316.50      5.79 o 
   8   7   0       56.48       51.11      2.23 o 
   9   7   0      182.56      197.97      4.78 o 
  10   7   0       18.66       16.07      2.02 o 
   0   8   0       10.17        7.18      0.41 o 
   1   8   0        1.96        6.91      1.07 o 
   2   8   0      401.43      348.37      5.18 o 
   3   8   0        6.44       10.37      0.40 o 
   4   8   0      323.48      256.04      2.53 o 
   5   8   0      466.22      460.22      4.32 o 
   6   8   0      818.43      835.37      8.56 o 
   7   8   0      120.51      113.38      4.06 o 
   8   8   0       89.06       79.95      2.52 o 
   9   8   0        8.86       13.29      1.51 o 
  10   8   0       37.48       37.73      2.23 o 
   1   9   0     5402.56     5690.79     46.66 o 
   2   9   0      220.49      189.99      2.03 o 
   3   9   0        2.85        5.31      0.81 o 
   4   9   0       16.21       26.86      0.64 o 
   5   9   0       59.98       62.26      1.05 o 
   6   9   0        1.10        2.68      0.63 o 
   7   9   0       52.87       53.36      1.65 o 
   8   9   0      131.44      130.35      3.53 o 
   9   9   0      151.19      155.97      4.04 o 
   0  10   0      478.14      535.07      6.04 o 
   1  10   0     4514.80     4763.50     40.79 o 
   2  10   0      634.64      641.45      5.62 o 
   3  10   0      269.39      245.42      2.48 o 
   4  10   0      506.42      505.72      4.58 o 
   5  10   0      498.00      489.25      5.17 o 
   6  10   0      532.90      526.17      6.73 o 
   7  10   0        7.07        6.20      0.82 o 
   8  10   0       12.37       12.13      1.51 o 
   9  10   0       21.04       20.72      2.02 o 
   1  11   0     2918.79     3240.95     30.07 o 
   2  11   0      593.50      547.97      4.98 o 
   3  11   0     1002.91     1047.10     10.00 o 
   4  11   0      150.63      146.37      1.94 o 
   5  11   0       31.21       31.30      1.24 o 
   6  11   0      180.93      172.50      3.00 o 
   7  11   0       21.08       21.37      1.35 o 
   8  11   0      201.38      192.53      5.35 o 
   9  11   0        0.02        0.29      1.19 o 
   0  12   0     3458.53     3785.97     49.57 o 
   1  12   0       16.44        8.89      0.58 o 
   2  12   0     2512.10     2797.15     24.83 o 
   3  12   0      894.00      958.28      8.37 o 
   4  12   0      196.26      196.13      2.39 o 
   5  12   0     1003.64     1010.79     10.18 o 
   6  12   0      299.67      284.61      4.25 o 
   7  12   0       32.84       35.16      1.65 o 
   8  12   0      173.31      175.05      4.27 o 
   9  12   0        0.23        0.00      1.19 o 
   1  13   0      889.73     1121.55      9.85 o 
   2  13   0      707.60      719.86      6.32 o 
   3  13   0      336.80      295.53      3.05 o 
   4  13   0        4.82        6.76      0.45 o 
   5  13   0        7.62        9.75      0.71 o 
   6  13   0       75.62       76.55      2.40 o 
   7  13   0        0.73        0.00      0.82 o 
   8  13   0      536.46      545.62      9.33 o 
   9  13   0        0.01        0.86      1.19 o 
   0  14   0     3812.33     3948.18     53.07 o 
   1  14   0      742.93      825.52      7.93 o 
   2  14   0      282.76      309.06      3.05 o 
   3  14   0      562.25      561.73      5.62 o 
   4  14   0      492.75      466.39      5.17 o 
   5  14   0     1213.22     1201.93     11.97 o 
   6  14   0      206.81      215.20      3.71 o 
   7  14   0       89.07       89.47      2.92 o 
   8  14   0      165.12      164.18      4.27 o 
   9  14   0      328.81      318.07      6.80 o 
   1  15   0      135.35      128.51      1.67 o 
   2  15   0      761.74      845.88      8.48 o 
   3  15   0     3142.62     3155.30     26.16 o 
   4  15   0      285.28      289.72      4.02 o 
   5  15   0      110.42      116.82      2.03 o 
   6  15   0      233.32      225.13      3.71 o 
   7  15   0      440.57      444.28      6.31 o 
   8  15   0        0.61        0.00      1.19 o 
   9  15   0      112.99      110.96      3.76 o 
   0  16   0      491.63      531.23      7.82 o 
   1  16   0      339.11      321.52      3.17 o 
   2  16   0      224.57      218.65      3.14 o 
   3  16   0      695.09      732.77      7.57 o 
   4  16   0      406.73      410.27      4.81 o 
   5  16   0     1287.19     1279.07     16.41 o 
   6  16   0       88.34       84.89      2.17 o 
   7  16   0     1704.26     1688.96     19.40 o 
   8  16   0        1.02        0.00      1.43 o 
   9  16   0      468.70      470.44      8.82 o 
   1  17   0        6.99        6.23      0.52 o 
   2  17   0        2.26        2.23      0.32 o 
   3  17   0       81.88       66.85      1.44 o 
   4  17   0     3648.56     3660.27     34.14 o 
   5  17   0       57.59       63.85      1.58 o 
   6  17   0      211.13      200.18      3.71 o 
   7  17   0      544.07      554.75      7.55 o 
   8  17   0       19.44       14.34      1.78 o 
   0  18   0      124.19      128.37      2.74 o 
   1  18   0      383.77      387.51      4.26 o 
   2  18   0        8.35        5.07      0.51 o 
   3  18   0       80.36       80.10      1.67 o 
   4  18   0      636.75      621.24      6.77 o 
   5  18   0      427.76      426.52      5.46 o 
   6  18   0       99.76       98.17      2.47 o 
   7  18   0      211.59      215.46      4.12 o 
   8  18   0       13.92       11.69      1.71 o 
   1  19   0       50.45       60.75      1.44 o 
   2  19   0       67.41       69.11      1.50 o 
   3  19   0      292.77      273.96      3.97 o 
   4  19   0      839.37      842.22      8.84 o 
   5  19   0      414.96      410.12      5.08 o 
   6  19   0      619.51      598.92      8.10 o 
   7  19   0      468.85      457.22      6.73 o 
   8  19   0       22.99       21.41      2.02 o 
   0  20   0       85.45       79.50      2.50 o 
   1  20   0       12.96       10.26      0.64 o 
   2  20   0        0.83        2.02      0.45 o 
   3  20   0      952.76      880.47      9.09 o 
   4  20   0      284.28      279.46      3.74 o 
   5  20   0       27.64       27.81      1.47 o 
   6  20   0       63.40       68.49      2.35 o 
   7  20   0       93.76      110.65      3.20 o 
   8  20   0       11.82       13.11      1.71 o 
   1  21   0       77.81       99.70      1.88 o 
   2  21   0        2.84        4.73      0.71 o 
   3  21   0     1479.39     1398.11     13.84 o 
   4  21   0       45.52       39.84      1.65 o 
   5  21   0       83.11       88.08      2.59 o 
   6  21   0      487.47      482.20      6.86 o 
   7  21   0       86.02       85.81      2.47 o 
   8  21   0       82.43       79.93      3.25 o 
   0  22   0      343.76      355.94      6.30 o 
   1  22   0      370.70      347.84      4.87 o 
   2  22   0     1056.87     1015.96     10.44 o 
   3  22   0      289.97      269.30      3.65 o 
   4  22   0       21.06       22.32      1.07 o 
   5  22   0     1068.07     1020.19     15.13 o 
   6  22   0       50.20       46.91      2.06 o 
   7  22   0       64.99       65.46      2.47 o 
   1  23   0        7.00       18.47      1.24 o 
   2  23   0      131.17      158.17      2.57 o 
   3  23   0       14.51       13.31      0.93 o 
   4  23   0      456.25      449.24      5.77 o 
   5  23   0      171.08      171.93      5.02 o 
   6  23   0      113.07      112.10      3.53 o 
   7  23   0        0.25        0.00      1.01 o 
   0  24   0      196.52      185.02      3.76 o 
   1  24   0       18.72       14.96      1.35 o 
   2  24   0      168.53      165.76      2.66 o 
   3  24   0        0.17        3.39      0.71 o 
   4  24   0      249.23      240.47      3.54 o 
   5  24   0      413.36      425.68      6.45 o 
   6  24   0      167.58      166.34      3.56 o 
   7  24   0        0.94        1.19      0.82 o 
   1  25   0       12.18        6.48      0.82 o 
   2  25   0      886.33      871.25     10.99 o 
   3  25   0      237.69      210.80      3.18 o 
   4  25   0       11.55        8.11      0.93 o 
   5  25   0        4.30        5.76      1.04 o 
   6  25   0      109.85      107.81      2.88 o 
   0  26   0        0.69        2.85      1.43 o 
   1  26   0       55.93       44.27      1.65 o 
   2  26   0       47.88       54.88      1.89 o 
   3  26   0      555.75      571.34      7.96 o 
   4  26   0       19.94       20.92      1.21 o 
   5  26   0      302.77      290.02      4.80 o 
   6  26   0        7.70        6.52      1.24 o 
   1  27   0        2.73        3.09      0.82 o 
   2  27   0      654.32      638.01      8.52 o 
   3  27   0        1.92        9.28      1.24 o 
   4  27   0       93.18       82.98      2.03 o 
   5  27   0       22.46       21.92      1.65 o 
   6  27   0       89.77       93.41      2.73 o 
   0  28   0        0.33        1.43      1.43 o 
   1  28   0        2.61        4.42      1.19 o 
   2  28   0      317.64      334.19      5.33 o 
   3  28   0      287.60      283.48      4.80 o 
   4  28   0      402.80      406.81      9.55 o 
   5  28   0      312.74      319.95      5.21 o 
   1  29   0      359.68      388.88      7.57 o 
   2  29   0        0.57        4.68      0.91 o 
   3  29   0        0.36        2.85      0.91 o 
   4  29   0      183.08      182.19      4.78 o 
   5  29   0       49.00       51.48      2.52 o 
   0  30   0       61.45       62.10      3.57 o 
   1  30   0       13.57       23.91      2.02 o 
   2  30   0       97.74       90.84      5.71 o 
   3  30   0       30.82       39.31      2.34 o 
   4  30   0      190.74      193.80      5.05 o 
   1  31   0      164.22      167.81     11.42 o 
   2  31   0        1.44        3.21      1.51 o 
   3  31   0       19.88       20.09      2.02 o 
   0  32   0      143.50      121.34      5.71 o 
   1  32   0      289.79      299.19      6.56 o 
   2  32   0      175.78      183.13      5.05 o 
   3  32   0       34.81       34.62      2.52 o 
   1  33   0       78.32       83.88      3.53 o 
  -9   0   1      385.85      391.27      9.28 o 
  -7   0   1        0.29        0.89      0.88 o 
  -5   0   1     1580.79     1613.34     30.78 o 
  -3   0   1       43.78       34.98      1.43 o 
  -1   0   1     4213.32     4257.42     89.54 o 
   1   0   1     5782.57     5916.43     93.12 o 
   3   0   1      803.10      786.41     15.74 o 
   5   0   1     1934.09     1895.67     24.80 o 
   7   0   1       94.22       97.08      2.52 o 
   9   0   1     1310.99     1330.26     46.81 o 
 -10   1   1       16.80       16.42      2.14 o 
  -9   1   1       47.76       54.29      4.64 o 
  -8   1   1      110.08      106.32      2.03 o 
  -7   1   1      258.77      251.21      2.87 o 
  -6   1   1     1533.74     1513.56     14.48 o 
  -5   1   1       14.35       21.21      0.82 o 
  -4   1   1      225.06      234.92      5.71 o 
  -3   1   1      113.44       92.81      1.51 o 
  -2   1   1        2.69       12.13      0.71 o 
  -1   1   1      635.70      577.73      9.27 o 
   0   1   1        4.95        5.38      0.50 o 
   1   1   1        8.60        9.33      0.41 o 
   2   1   1     4022.21     4112.24     33.88 o 
   3   1   1      721.12      747.93      7.06 o 
   4   1   1     1505.27     1460.34     12.16 o 
   5   1   1      463.81      531.27      4.91 o 
   6   1   1       33.22       37.52      1.24 o 
   7   1   1        0.74        1.07      0.71 o 
   8   1   1      778.97      787.59      8.39 o 
   9   1   1       72.15       78.44      3.04 o 
 -10   2   1        4.10        5.71      2.14 o 
  -9   2   1      523.16      538.08      8.58 o 
  -8   2   1       67.21       70.44      2.47 o 
  -7   2   1      163.13      172.11      2.23 o 
  -6   2   1      156.28      171.47      4.80 o 
  -5   2   1      215.36      207.33      2.89 o 
  -4   2   1        5.58       27.91      1.43 o 
  -3   2   1     4472.00     4429.65     59.03 o 
  -2   2   1   100819.08    93914.27   2407.80 o 
  -1   2   1     2563.26     2505.71    144.39 o 
   0   2   1     4463.10     4567.02     47.92 o 
   1   2   1      243.77      229.20      2.22 o 
   2   2   1      345.25      342.78      2.71 o 
   3   2   1      738.12      685.47      5.82 o 
   4   2   1      607.42      593.89      4.76 o 
   5   2   1     3568.03     3595.74     29.65 o 
   6   2   1       49.75       56.38      1.31 o 
   7   2   1      686.67      689.66      7.32 o 
   8   2   1      683.27      685.72      7.39 o 
   9   2   1       59.02       59.32      2.52 o 
 -10   3   1       85.39       84.22      4.28 o 
  -9   3   1        5.88        7.47      1.19 o 
  -8   3   1      202.30      210.85      3.56 o 
  -7   3   1        2.31        2.57      0.64 o 
  -6   3   1     2052.38     2087.42     19.60 o 
  -5   3   1      297.55      259.22      3.42 o 
  -4   3   1      740.08      711.22      7.05 o 
  -3   3   1       54.21       32.09      3.21 o 
  -2   3   1     2290.07     2435.61     22.94 o 
  -1   3   1       11.50       22.43      0.77 o 
   0   3   1     3426.02     3619.11     36.70 o 
   1   3   1      948.98      972.79      8.14 o 
   2   3   1     3643.76     3747.12     31.31 o 
   3   3   1      554.69      573.46      4.92 o 
   4   3   1     1090.78     1117.86      8.61 o 
   5   3   1       73.10       77.27      3.09 o 
   6   3   1     1231.03     1243.45     12.05 o 
   7   3   1      298.13      279.59      3.73 o 
   8   3   1      149.32      151.23      2.68 o 
   9   3   1      318.46      328.92      6.30 o 
  10   3   1        0.37        2.00      1.19 o 
 -10   4   1        4.94        7.14      2.14 o 
  -9   4   1        0.20        2.63      3.93 o 
  -8   4   1       45.23       44.09      1.65 o 
  -7   4   1      304.03      292.56      3.65 o 
  -6   4   1      390.27      412.66      4.54 o 
  -5   4   1      390.93      387.27      4.19 o 
  -4   4   1      277.32      267.01      3.02 o 
  -3   4   1     1980.15     2030.93     21.68 o 
  -2   4   1      436.72      385.92      3.83 o 
  -1   4   1      234.17      215.07      4.29 o 
   0   4   1      863.03      940.13      7.89 o 
   1   4   1      141.14      120.19      1.10 o 
   2   4   1     2423.97     2500.93     23.29 o 
   3   4   1      499.46      488.92      4.27 o 
   4   4   1      605.07      529.93      4.31 o 
   5   4   1        0.15        1.00      0.40 o 
   6   4   1      128.55      137.35      2.03 o 
   7   4   1      322.82      316.40      3.90 o 
   8   4   1      272.25      269.03      4.35 o 
   9   4   1      174.82      169.67      4.27 o 
  10   4   1       58.48       57.52      2.74 o 
 -10   5   1      141.21      144.19      5.71 o 
  -9   5   1      373.45      365.91      6.80 o 
  -8   5   1      786.93      764.74     11.62 o 
  -7   5   1      213.55      212.92      3.42 o 
  -6   5   1       24.61       24.01      1.93 o 
  -5   5   1      484.04      479.42     16.87 o 
  -4   5   1     1877.09     1841.10     17.19 o 
  -3   5   1      998.28      933.62      8.85 o 
  -2   5   1       30.79       19.13      2.05 o 
  -1   5   1     2354.87     2281.95     97.80 o 
   0   5   1     5631.37     5804.32     49.32 o 
   1   5   1     3456.36     3622.49     27.37 o 
   2   5   1       62.28       68.10      0.84 o 
   3   5   1      261.99      250.62      2.41 o 
   4   5   1     3864.45     4113.10     34.15 o 
   5   5   1     1603.42     1630.66     12.41 o 
   6   5   1     1274.40     1287.41     12.31 o 
   7   5   1       66.02       68.46      2.16 o 
   8   5   1       47.27       47.38      3.57 o 
   9   5   1        1.54        1.78      1.78 o 
  10   5   1       39.91       42.16      2.52 o 
 -10   6   1      139.26      141.70      4.04 o 
  -9   6   1      179.84      169.49      4.27 o 
  -8   6   1      168.16      169.18      4.04 o 
  -7   6   1      579.90      586.39      7.28 o 
  -6   6   1      431.82      464.73      4.07 o 
  -5   6   1      538.88      520.31      6.45 o 
  -4   6   1      285.84      309.48      3.38 o 
  -3   6   1      237.79      258.38      2.75 o 
  -1   6   1     1428.74     1420.37     13.26 o 
   0   6   1     1993.70     1991.26     16.66 o 
   1   6   1      468.37      440.00      3.84 o 
   2   6   1     1138.19     1260.55     10.43 o 
   3   6   1     3742.54     1988.59    121.70 o 
   4   6   1      855.34      903.09      7.09 o 
   5   6   1      181.64      215.64      2.10 o 
   6   6   1      449.76      451.98      4.46 o 
   7   6   1       63.10       61.14      2.41 o 
   8   6   1        2.73        1.07      1.01 o 
   9   6   1      168.43      179.98      4.27 o 
  10   6   1        0.74        0.57      1.19 o 
 -10   7   1       15.21       15.99      2.14 o 
  -9   7   1       99.11       95.34      3.25 o 
  -8   7   1        2.84        4.34      1.01 o 
  -7   7   1      133.44      136.85      3.25 o 
  -6   7   1      144.91      157.03      2.09 o 
  -5   7   1      347.13      313.17      7.00 o 
  -4   7   1      564.06      524.03      5.34 o 
  -3   7   1       84.68       57.57      0.93 o 
  -2   7   1      750.39      443.48      9.30 o 
  -1   7   1       11.73        9.47      0.67 o 
   0   7   1       88.23       74.09      1.07 o 
   1   7   1     1731.61     1737.53     14.69 o 
   2   7   1      932.15     1050.55      8.76 o 
   3   7   1        0.17        1.78      0.36 o 
   4   7   1      596.08      736.55      5.87 o 
   5   7   1       55.75       67.43      1.12 o 
   6   7   1      728.66      677.64      6.24 o 
   7   7   1       93.71       99.24      2.17 o 
   8   7   1       37.34       33.61      2.02 o 
   9   7   1        1.75        5.00      1.51 o 
 -10   8   1       32.18       31.07      2.23 o 
  -9   8   1        8.87        6.80      1.51 o 
  -8   8   1        7.38        6.42      1.19 o 
  -7   8   1      582.68      559.96      7.14 o 
  -6   8   1       12.25       10.53      0.64 o 
  -5   8   1      606.09      565.61      5.78 o 
  -4   8   1      243.19      226.59      3.40 o 
  -3   8   1      489.00      469.69      4.79 o 
  -2   8   1      217.11      234.43      3.76 o 
  -1   8   1     5793.44     6135.74     70.76 o 
   0   8   1      329.45      351.07      3.47 o 
   1   8   1       49.17       60.68      1.85 o 
   2   8   1      473.90      456.01      4.64 o 
   3   8   1     1927.93     1934.94     15.95 o 
   4   8   1      730.39      821.88      7.08 o 
   5   8   1      383.89      410.97      4.00 o 
   6   8   1       15.60       19.67      0.93 o 
   7   8   1        0.31        1.43      1.01 o 
   8   8   1        0.84        0.71      1.01 o 
   9   8   1      757.19      760.24     12.37 o 
 -10   9   1       18.85       21.43      2.02 o 
  -9   9   1       10.99        9.33      1.51 o 
  -8   9   1       74.78       77.68      2.74 o 
  -7   9   1       44.77       51.16      1.65 o 
  -6   9   1        2.31        2.28      0.54 o 
  -5   9   1      717.07      669.30      8.11 o 
  -4   9   1      593.97      538.64      6.19 o 
  -3   9   1      154.18      174.09      2.99 o 
  -2   9   1      349.20      336.63      3.97 o 
  -1   9   1      485.97      493.89      4.81 o 
   0   9   1      297.22      281.26      4.80 o 
   1   9   1     1300.83     1331.68     12.62 o 
   2   9   1       11.96       18.43      0.70 o 
   3   9   1      919.67     1000.53      8.43 o 
   4   9   1      239.95      206.09      2.30 o 
   5   9   1      361.57      386.65      5.07 o 
   6   9   1      634.03      626.73      6.60 o 
   7   9   1      185.41      169.08      3.76 o 
   8   9   1        3.15        1.43      1.01 o 
   9   9   1       11.61       15.00      1.71 o 
  -9  10   1      162.94      159.58      4.27 o 
  -8  10   1      430.92      412.40      7.31 o 
  -7  10   1      405.60      413.30      5.77 o 
  -6  10   1      165.41      156.72      2.39 o 
  -5  10   1     1092.17     1096.79     12.65 o 
  -4  10   1       35.90       21.65      0.69 o 
  -3  10   1        4.25        5.39      0.60 o 
  -2  10   1      137.59      143.76      1.67 o 
  -1  10   1        4.67        4.66      0.61 o 
   1  10   1     1858.05     2015.33     63.87 o 
   2  10   1     3087.33     3059.95     28.80 o 
   3  10   1      881.44      858.46      8.40 o 
   4  10   1      964.01      987.10      9.46 o 
   5  10   1      933.60      949.25     11.00 o 
   6  10   1      127.23      122.85      1.94 o 
   7  10   1       74.78       70.31      2.52 o 
   8  10   1        0.06        0.36      1.01 o 
   9  10   1       66.66       74.97      3.03 o 
  -9  11   1        0.39        0.86      1.19 o 
  -8  11   1       57.70       57.64      3.21 o 
  -7  11   1       51.13       54.59      1.65 o 
  -6  11   1      190.25      182.40      2.75 o 
  -5  11   1       39.66       45.90      1.21 o 
  -4  11   1      300.49      294.31      4.12 o 
  -3  11   1     2899.04     3076.34     33.69 o 
  -2  11   1       58.95       58.67      1.13 o 
  -1  11   1     9157.08     9940.78     86.40 o 
   0  11   1       38.07       37.38      1.44 o 
   1  11   1      399.80      518.04      4.58 o 
   2  11   1      203.26      249.45      2.86 o 
   3  11   1       56.26       50.13      0.96 o 
   4  11   1      238.42      250.32      3.02 o 
   5  11   1      274.57      256.75      3.29 o 
   6  11   1      300.37      291.71      4.38 o 
   7  11   1      310.47      321.47      7.85 o 
   8  11   1        4.44        5.00      1.51 o 
   9  11   1       30.87       33.98      2.23 o 
  -9  12   1       48.60       46.17      2.52 o 
  -8  12   1      374.89      382.00      7.07 o 
  -7  12   1      204.95      193.44      3.42 o 
  -6  12   1      158.47      148.94      2.39 o 
  -5  12   1      244.47      248.04      3.29 o 
  -4  12   1      650.93      641.88      7.69 o 
  -3  12   1     3811.98     3943.16     32.97 o 
  -2  12   1      252.18      247.34      2.75 o 
  -1  12   1     1511.11     1641.78     13.69 o 
   0  12   1     2123.26     2151.10     17.82 o 
   1  12   1        0.78        2.02      0.32 o 
   2  12   1     2581.14     2608.94     24.19 o 
   3  12   1      410.42      443.98      4.27 o 
   4  12   1      910.73      928.39     21.97 o 
   5  12   1      366.77      358.24      4.19 o 
   6  12   1       24.14       27.81      1.34 o 
   7  12   1      772.98      765.65     11.86 o 
   8  12   1        0.56        2.85      1.19 o 
   9  12   1       39.12       41.51      2.52 o 
  -9  13   1        2.59        5.00      1.51 o 
  -8  13   1       37.94       41.69      1.76 o 
  -7  13   1        2.75        1.43      0.82 o 
  -6  13   1      619.15      593.37      6.60 o 
  -5  13   1      254.71      237.61      3.11 o 
  -4  13   1      243.97      274.06      3.83 o 
  -3  13   1      652.38      740.77      8.64 o 
  -2  13   1       43.91       46.64      0.86 o 
  -1  13   1     2519.93     2719.98     22.64 o 
   0  13   1        8.52       28.28      1.11 o 
   1  13   1        1.58        0.91      0.36 o 
   2  13   1     1318.27     1445.71     12.28 o 
   3  13   1      253.36      250.46      2.70 o 
   4  13   1      543.57      533.29      5.03 o 
   5  13   1      340.26      365.08      5.07 o 
   6  13   1        0.30        0.00      0.82 o 
   7  13   1       69.24       74.95      2.74 o 
   8  13   1      893.85      870.83     13.38 o 
   9  13   1       62.03       61.67      2.74 o 
  -9  14   1      430.71      432.78      8.08 o 
  -8  14   1        5.48        6.50      1.04 o 
  -7  14   1       78.23       79.87      2.17 o 
  -6  14   1      188.88      195.53      2.93 o 
  -5  14   1       88.57       89.24      1.78 o 
  -4  14   1      528.18      546.54      6.73 o 
  -3  14   1      617.80      566.24      6.87 o 
  -2  14   1     1316.90     1415.61     13.78 o 
  -1  14   1        0.11        0.71      0.41 o 
   0  14   1     2531.25     2800.55     39.62 o 
   1  14   1      311.32      274.41      2.44 o 
   2  14   1       14.95       23.82      0.90 o 
   3  14   1       56.75       50.22      1.07 o 
   4  14   1      189.47      192.63      3.49 o 
   5  14   1     1302.16     1230.83     16.27 o 
   6  14   1      148.55      147.12      2.88 o 
   7  14   1      921.90      901.91     13.89 o 
   8  14   1       44.62       48.96      2.52 o 
   9  14   1       29.07       30.82      2.23 o 
  -9  15   1       40.98       42.61      2.52 o 
  -8  15   1       38.06       34.85      1.65 o 
  -7  15   1        0.10        0.00      1.12 o 
  -6  15   1     1367.06     1363.37     13.66 o 
  -5  15   1      236.15      233.71      3.74 o 
  -4  15   1        8.46        9.05      0.71 o 
  -3  15   1       81.57       49.95      1.24 o 
  -2  15   1       53.75       58.57      1.13 o 
  -1  15   1       91.29       59.79      0.95 o 
   0  15   1      673.64      706.48     13.23 o 
   1  15   1      848.54      888.70      6.98 o 
   2  15   1     1529.49     1446.81     12.34 o 
   3  15   1      135.21      138.44      1.84 o 
   4  15   1      264.60      260.92      2.91 o 
   5  15   1      399.32      386.63      5.36 o 
   6  15   1      467.14      456.64      6.47 o 
   7  15   1      152.22      163.66      5.71 o 
   8  15   1       72.67       77.14      3.03 o 
   9  15   1       96.10       98.15      3.53 o 
  -9  16   1       44.30       49.84      2.74 o 
  -8  16   1       66.03       60.02      2.17 o 
  -7  16   1      288.03      281.12      4.66 o 
  -6  16   1      507.87      497.08      5.88 o 
  -5  16   1      248.79      257.70      3.38 o 
  -4  16   1       13.10       17.31      1.81 o 
  -3  16   1       65.26       65.50      4.38 o 
  -2  16   1     1710.61     1685.16     17.56 o 
  -1  16   1       98.57       95.36      1.38 o 
   0  16   1       70.18       64.88      1.29 o 
   1  16   1       77.72       75.40      1.33 o 
   2  16   1      230.71      208.50      2.41 o 
   3  16   1      925.84      922.81      9.00 o 
   4  16   1      145.36      151.09      2.39 o 
   5  16   1      124.50      125.49      2.59 o 
   6  16   1      205.72      206.34      3.71 o 
   7  16   1      294.65      276.56      5.79 o 
   8  16   1      108.90      113.27      3.93 o 
  -8  17   1       26.74       26.28      1.65 o 
  -7  17   1       55.96       57.13      2.53 o 
  -6  17   1      225.96      224.41      3.83 o 
  -5  17   1     1439.46     1389.94     20.03 o 
  -4  17   1      193.04      211.88      3.02 o 
  -3  17   1      454.68      453.96      5.26 o 
  -2  17   1       43.62       49.18      1.67 o 
  -1  17   1      410.04      408.13      3.93 o 
   0  17   1      264.53      278.89      3.69 o 
   1  17   1     4294.08     4277.19     39.88 o 
   2  17   1      627.59      641.36      5.99 o 
   3  17   1     1764.62     1742.74     16.40 o 
   4  17   1      503.11      495.78      5.53 o 
   5  17   1      923.93      880.39     10.58 o 
   6  17   1      264.37      263.37      6.21 o 
   7  17   1      241.56      228.80      5.05 o 
   8  17   1        6.38        5.71      1.51 o 
  -8  18   1       25.47       24.29      2.02 o 
  -7  18   1      230.63      233.09      5.05 o 
  -6  18   1      378.80      371.90      6.80 o 
  -5  18   1       64.50       61.11      1.76 o 
  -4  18   1      410.09      421.31      4.90 o 
  -3  18   1       10.71       10.92      0.71 o 
  -2  18   1     1629.26     1676.02     18.43 o 
  -1  18   1      129.01      138.14      1.77 o 
   0  18   1     1907.74     1979.45     18.59 o 
   2  18   1     1121.94     1128.46      9.97 o 
   3  18   1      718.62      726.44      7.92 o 
   4  18   1      613.03      613.18      7.93 o 
   5  18   1      264.00      256.33      4.12 o 
   6  18   1       30.91       28.32      1.63 o 
   7  18   1       52.96       48.54      2.52 o 
   8  18   1      218.99      224.64      5.28 o 
  -8  19   1       69.21       63.71      5.71 o 
  -7  19   1      349.47      359.24      7.07 o 
  -6  19   1      335.58      329.06      6.43 o 
  -5  19   1      408.36      381.03      4.81 o 
  -4  19   1       43.46       45.96      1.43 o 
  -3  19   1       19.45       16.33      0.93 o 
  -2  19   1       27.56       35.01      1.86 o 
  -1  19   1       55.48       46.10      1.05 o 
   1  19   1     3089.13     2937.34     24.49 o 
   2  19   1     1768.70     1813.26     15.54 o 
   3  19   1       76.19       71.23      1.58 o 
   4  19   1       35.80       37.74      1.31 o 
   5  19   1      328.26      329.70      4.95 o 
   6  19   1       74.90       72.68      2.17 o 
   7  19   1       66.69       65.80      2.74 o 
   8  19   1        1.67        2.28      1.19 o 
  -8  20   1        6.35        4.76      1.24 o 
  -7  20   1      565.06      547.47      7.69 o 
  -6  20   1       48.25       49.39      1.89 o 
  -5  20   1      304.34      295.25      4.09 o 
  -4  20   1      347.51      330.47      4.19 o 
  -3  20   1        0.41        2.63      2.30 o 
  -2  20   1     1282.86     1281.41     12.68 o 
  -1  20   1        0.80        4.30      0.54 o 
   0  20   1        3.87        1.95      0.38 o 
   1  20   1      274.71      289.92      4.57 o 
   2  20   1      729.17      729.12      7.10 o 
   3  20   1     1757.85     1743.66     16.98 o 
   4  20   1      478.54      462.94      6.96 o 
   5  20   1        0.10        2.38      0.82 o 
   6  20   1        1.17        0.80      0.91 o 
   7  20   1      165.69      155.79      4.27 o 
   8  20   1       42.30       43.64      2.74 o 
  -8  21   1        0.76        0.00      0.82 o 
  -7  21   1      180.19      179.00      3.71 o 
  -6  21   1        1.94        2.62      0.82 o 
  -5  21   1        0.63        2.50      0.71 o 
  -4  21   1       66.42       72.72      1.78 o 
  -3  21   1      304.84      298.11      3.83 o 
  -2  21   1        6.09        6.90      1.12 o 
  -1  21   1      442.32      418.14      4.84 o 
   0  21   1      356.35      400.98      4.70 o 
   1  21   1       77.43       97.69      1.87 o 
   2  21   1       37.60       45.70      1.86 o 
   3  21   1      247.75      234.67      3.29 o 
   4  21   1      160.91      149.00      2.57 o 
   5  21   1       69.50       66.39      2.06 o 
   6  21   1      267.87      266.31      4.66 o 
   7  21   1       37.88       38.93      2.52 o 
  -7  22   1       86.51       91.23      2.59 o 
  -6  22   1      116.23      111.44      2.88 o 
  -5  22   1      139.42      126.01      2.50 o 
  -4  22   1      428.66      429.93      5.26 o 
  -3  22   1       17.47       17.94      1.07 o 
  -2  22   1      483.95      490.21      5.70 o 
  -1  22   1       32.87       27.46      1.94 o 
   0  22   1     1217.42     1254.99     12.59 o 
   1  22   1      550.17      466.97      4.80 o 
   2  22   1        7.51        4.90      0.82 o 
   3  22   1      379.84      394.18      4.81 o 
   4  22   1      126.04      131.02      2.30 o 
   5  22   1      164.33      168.37      3.30 o 
   6  22   1        6.31        6.27      1.04 o 
   7  22   1      149.47      153.55      4.27 o 
  -7  23   1        0.01        0.54      0.91 o 
  -6  23   1      143.50      138.93      3.14 o 
  -5  23   1      643.04      630.83      7.31 o 
  -4  23   1      149.25      147.14      2.66 o 
  -3  23   1      118.66      125.01      2.30 o 
  -2  23   1       24.94       29.65      1.13 o 
  -1  23   1      409.03      468.04      6.45 o 
   0  23   1      378.35      378.37      5.49 o 
   1  23   1      297.24      237.95      3.38 o 
   2  23   1       88.24       85.10      1.86 o 
   3  23   1      201.01      217.13      5.19 o 
   4  23   1       80.30       84.02      2.31 o 
   5  23   1       56.07       53.27      2.29 o 
   6  23   1        3.51        3.21      0.91 o 
   7  23   1       11.52       13.04      1.34 o 
  -7  24   1       17.41       18.32      1.65 o 
  -6  24   1       12.08       10.67      1.24 o 
  -5  24   1       30.32       38.08      1.50 o 
  -4  24   1      623.69      590.29      6.85 o 
  -3  24   1      405.34      373.40      4.70 o 
  -2  24   1       24.91       18.98      1.28 o 
  -1  24   1      210.38      204.24      3.85 o 
   0  24   1     1388.00     1317.98     15.40 o 
   1  24   1       40.35       55.47      1.89 o 
   2  24   1      705.11      727.35      8.76 o 
   3  24   1       14.45       13.45      1.07 o 
   4  24   1       23.74       23.95      1.71 o 
   5  24   1        1.16        0.00      0.90 o 
   6  24   1       42.04       39.23      2.06 o 
   7  24   1       31.72       27.12      2.23 o 
  -6  25   1       30.41       32.09      1.89 o 
  -5  25   1       11.35       10.95      1.24 o 
  -4  25   1       54.72       54.02      1.67 o 
  -3  25   1      135.54      142.14      2.57 o 
  -2  25   1        1.49        3.33      0.82 o 
  -1  25   1      612.75      635.60      8.52 o 
   0  25   1      116.02      134.78      2.88 o 
   1  25   1      439.71      405.13      5.90 o 
   2  25   1       40.41       50.99      1.76 o 
   3  25   1      199.28      190.55      2.93 o 
   4  25   1        6.21        6.15      0.91 o 
   5  25   1      129.13      135.47      5.35 o 
   6  25   1        5.54        2.62      1.24 o 
  -6  26   1      212.74      215.19      6.15 o 
  -5  26   1       24.64       21.56      1.31 o 
  -4  26   1      202.76      209.17      3.38 o 
  -3  26   1        7.49        6.26      0.82 o 
  -2  26   1       57.63       63.69      2.06 o 
  -1  26   1       46.47       58.65      1.89 o 
   0  26   1      358.81      387.87      5.62 o 
   1  26   1       15.73       13.90      2.14 o 
   2  26   1     1420.14     1405.24     16.90 o 
   3  26   1       26.87       28.56      1.31 o 
   4  26   1      124.98      121.39      2.73 o 
   5  26   1       55.44       54.73      2.06 o 
   6  26   1       90.79       85.21      4.28 o 
  -6  27   1       25.02       24.31      1.65 o 
  -5  27   1       79.09       71.88      2.31 o 
  -4  27   1      320.91      310.65      5.21 o 
  -3  27   1      438.55      426.32      6.57 o 
  -2  27   1       23.98       26.96      1.65 o 
  -1  27   1      773.98      765.73      9.88 o 
   0  27   1      270.23      281.88      8.21 o 
   1  27   1      218.64      209.20      5.71 o 
   2  27   1       55.88       59.71      2.41 o 
   3  27   1      180.23      184.21      3.71 o 
   4  27   1       44.37       45.70      1.89 o 
   5  27   1        2.89        2.94      0.91 o 
  -5  28   1      330.30      351.54      5.74 o 
  -4  28   1       94.71       90.26      2.59 o 
  -3  28   1        8.51       16.03      1.24 o 
  -2  28   1      186.93      185.41      3.71 o 
   0  28   1      302.97      301.42      6.43 o 
   1  28   1      142.07      147.10      4.04 o 
   2  28   1      361.71      346.90      9.64 o 
   3  28   1       91.40       93.67      2.59 o 
   4  28   1        8.32        7.14      1.51 o 
   5  28   1       10.89       11.73      1.24 o 
  -5  29   1       56.64       66.41      3.03 o 
  -4  29   1      241.26      232.73      4.53 o 
  -3  29   1      298.62      303.65      5.07 o 
  -2  29   1       33.38       33.33      1.65 o 
  -1  29   1      479.35      498.06      9.09 o 
   0  29   1      236.96      237.72      5.55 o 
   1  29   1      448.98      466.40      8.58 o 
   2  29   1       11.98       25.49      3.57 o 
   3  29   1      428.21      435.70      8.21 o 
   4  29   1       14.19       18.92      2.02 o 
  -4  30   1        0.97        0.95      0.82 o 
  -3  30   1       49.72       57.42      2.06 o 
  -2  30   1      288.64      284.97      5.07 o 
  -1  30   1      109.65      114.22      3.53 o 
   0  30   1       71.37       73.58      3.03 o 
   1  30   1       54.34       66.30      2.85 o 
   2  30   1        1.47        2.71      1.19 o 
   3  30   1      159.29      167.77      4.54 o 
   4  30   1       87.59       87.46      3.25 o 
  -3  31   1        1.21        1.25      0.91 o 
  -2  31   1       35.64       37.88      2.52 o 
  -1  31   1       19.38       16.13      1.71 o 
   0  31   1       25.42       27.70      2.50 o 
   1  31   1      289.75      297.03      6.56 o 
   2  31   1      106.21      116.21      3.76 o 
   3  31   1       29.80       36.40      3.57 o 
  -3  32   1        6.55        8.38      1.24 o 
  -2  32   1       27.41       24.34      3.21 o 
  -1  32   1      153.80      165.96      4.54 o 
   0  32   1       31.57       27.48      2.02 o 
   1  32   1      233.05      277.24      6.29 o 
   2  32   1      213.85      230.97      5.55 o 
  -1  33   1       85.55       88.86      3.53 o 
   0  33   1        9.95       10.46      1.51 o 
   1  33   1      298.73      316.45      7.85 o 
 -10   0   2        1.43        0.00      1.43 o 
  -8   0   2      108.87      103.37      3.21 o 
  -6   0   2        1.02        0.95      0.64 o 
  -4   0   2    49520.82    42123.84    823.75 o 
  -2   0   2    10944.31    10670.10    212.38 o 
   0   0   2     1208.47     1227.32     15.76 o 
   2   0   2     4915.96     4968.69     64.02 o 
   4   0   2      491.70      502.60      7.31 o 
   6   0   2     1996.96     2063.86     27.32 o 
   8   0   2      694.19      710.38     10.85 o 
 -10   1   2        0.12        0.00      1.43 o 
  -9   1   2      233.07      245.28      5.05 o 
  -8   1   2       12.85       12.91      1.22 o 
  -7   1   2       58.61       58.89      1.43 o 
  -6   1   2       69.59       64.74      1.65 o 
  -5   1   2       47.80       42.63      1.24 o 
  -4   1   2     1426.52     1522.65     28.63 o 
  -3   1   2        0.03        0.00      0.71 o 
  -2   1   2     4146.46     4368.54     57.57 o 
  -1   1   2     4252.67     4344.57     46.97 o 
   0   1   2      684.52      763.97      7.16 o 
   1   1   2     1464.65     1491.85     12.39 o 
   2   1   2     1153.38     1207.13     12.82 o 
   3   1   2      396.73      421.97      3.87 o 
   4   1   2     1190.31     1278.79     10.74 o 
   5   1   2      268.59      273.20      3.38 o 
   6   1   2      224.13      224.16      3.02 o 
   7   1   2      319.92      315.38      4.09 o 
   8   1   2      171.83      171.87      2.75 o 
   9   1   2      242.47      266.54      4.53 o 
 -10   2   2       30.08       32.83      2.85 o 
  -9   2   2       17.66       22.05      2.50 o 
  -8   2   2      235.35      241.27      3.29 o 
  -7   2   2       20.92       20.85      1.24 o 
  -6   2   2      125.07      108.80      2.06 o 
  -5   2   2       12.54       17.41      0.82 o 
  -4   2   2      335.82      360.82      5.86 o 
  -3   2   2      966.27      996.71     10.87 o 
  -2   2   2     4817.28     5155.60     59.13 o 
  -1   2   2     3009.21     3113.60     33.92 o 
   0   2   2       59.60       62.59      0.78 o 
   1   2   2     2040.41     2127.88     28.65 o 
   2   2   2     3781.09     3902.27     41.38 o 
   3   2   2     1035.37     1084.89      9.08 o 
   4   2   2     1087.75     1172.99      9.97 o 
   5   2   2       26.17       32.57      1.07 o 
   6   2   2      353.09      333.41      4.09 o 
   7   2   2     1360.15     1361.10     13.31 o 
   8   2   2        8.15       11.87      1.07 o 
   9   2   2      592.83      614.19      8.23 o 
 -10   3   2       57.78       49.96      3.57 o 
  -9   3   2       18.22       25.69      2.85 o 
  -8   3   2      393.80      393.84      5.49 o 
  -7   3   2        4.18        5.10      1.01 o 
  -6   3   2        0.59        0.71      0.48 o 
  -5   3   2        7.45        9.60      0.82 o 
  -4   3   2       78.23       82.10      2.18 o 
  -3   3   2      284.50      264.20      2.75 o 
  -2   3   2     4247.57     4164.49     45.09 o 
  -1   3   2     4445.06     4558.90     37.91 o 
   0   3   2      401.86      419.24      4.10 o 
   1   3   2     2660.26     2674.38     23.61 o 
   2   3   2      415.78      513.41      5.78 o 
   3   3   2     1612.51     1824.15     15.11 o 
   4   3   2      764.47      814.42      7.15 o 
   5   3   2       48.44       42.03      1.65 o 
   6   3   2      219.76      222.07      2.93 o 
   7   3   2       68.65       74.72      1.67 o 
   8   3   2      639.61      637.16      8.38 o 
   9   3   2      825.51      841.43     10.58 o 
 -10   4   2        4.38        7.14      2.14 o 
  -9   4   2        1.73        2.14      1.43 o 
  -8   4   2      172.50      178.44      3.86 o 
  -7   4   2       21.31       22.12      1.51 o 
  -6   4   2      164.35      145.92      2.47 o 
  -5   4   2     1783.16     1800.69     24.30 o 
  -4   4   2     3023.74     3682.07     34.89 o 
  -3   4   2      969.63      981.64      9.38 o 
  -2   4   2      842.08      626.91      6.88 o 
  -1   4   2       16.75       21.46      0.54 o 
   0   4   2     4884.65     5056.29     47.88 o 
   1   4   2      468.99      505.24      8.91 o 
   2   4   2      539.03      528.10      7.28 o 
   3   4   2     4506.57     4809.27     44.32 o 
   4   4   2      362.66      428.02      4.02 o 
   5   4   2      755.32      765.98      7.68 o 
   6   4   2      209.67      197.03      2.75 o 
   7   4   2        0.71        2.43      0.80 o 
   8   4   2       18.45       28.55      1.65 o 
   9   4   2        9.23       13.71      1.51 o 
 -10   5   2       32.30       36.40      2.85 o 
  -9   5   2      177.61      168.49      4.04 o 
  -8   5   2      823.44      816.97      9.88 o 
  -7   5   2       11.18       11.65      1.19 o 
  -6   5   2       86.51       95.30      2.52 o 
  -5   5   2       41.63       30.49      6.07 o 
  -4   5   2       66.75       96.67      1.76 o 
  -3   5   2      775.23      720.45      7.06 o 
  -2   5   2     1311.52     1367.58     14.75 o 
  -1   5   2     1805.58     1819.61     19.49 o 
   0   5   2     3379.35     3539.78     33.22 o 
   1   5   2       55.58       43.62      0.85 o 
   2   5   2     5274.82     5854.75     48.66 o 
   3   5   2     1173.13     1137.44     10.64 o 
   4   5   2      160.70      200.60      2.13 o 
   5   5   2      444.04      442.56      4.81 o 
   6   5   2      565.52      546.01      5.88 o 
   7   5   2       95.88       95.79      2.73 o 
   8   5   2      138.92      143.96      3.00 o 
   9   5   2       78.60       77.80      3.03 o 
 -10   6   2      128.69      141.33      5.71 o 
  -9   6   2        0.08        0.00      1.07 o 
  -8   6   2        7.34        9.75      1.51 o 
  -7   6   2       17.05       19.06      1.19 o 
  -6   6   2      267.25      280.02      6.43 o 
  -5   6   2      662.40      686.25      6.94 o 
  -4   6   2      100.15       72.87      2.14 o 
  -3   6   2      356.34      349.85      3.71 o 
  -2   6   2       36.44       36.53      2.14 o 
   0   6   2     8021.52     7952.05    134.73 o 
   1   6   2      780.85      853.83      9.50 o 
   2   6   2     1269.31     1441.11     11.97 o 
   3   6   2      301.13      370.45      5.73 o 
   4   6   2       34.78       30.38      0.84 o 
   5   6   2      352.97      347.34      3.42 o 
   6   6   2      244.72      246.92      3.74 o 
   7   6   2      257.44      255.58      5.22 o 
   8   6   2      159.17      154.42      3.14 o 
   9   6   2      146.69      150.17      6.42 o 
 -10   7   2       87.09       81.37      4.28 o 
  -9   7   2       28.40       35.51      2.50 o 
  -8   7   2       39.65       41.12      2.02 o 
  -7   7   2      413.89      403.64      5.94 o 
  -6   7   2      182.35      177.30      3.00 o 
  -5   7   2      524.89      528.39      6.60 o 
  -4   7   2        7.69        5.26      0.41 o 
  -3   7   2     3498.74     3490.86     41.87 o 
  -2   7   2      116.57      133.52      2.52 o 
   0   7   2        5.95        5.26      0.41 o 
   1   7   2     4483.83     4651.76     49.79 o 
   2   7   2     1673.35     1938.05     15.89 o 
   3   7   2     3068.86     3176.21     29.51 o 
   4   7   2      179.61      203.75      2.39 o 
   5   7   2      182.83      179.46      2.09 o 
   6   7   2      142.24      141.36      2.59 o 
   7   7   2      199.33      192.43      3.42 o 
   8   7   2       12.90       15.55      1.78 o 
   9   7   2      126.89      127.79      6.07 o 
 -10   8   2      304.46      312.69      9.28 o 
  -9   8   2        4.84        5.88      1.78 o 
  -8   8   2      112.37      107.57      3.93 o 
  -7   8   2        2.95        5.26      0.82 o 
  -6   8   2       35.12       22.62      1.24 o 
  -5   8   2       49.74       44.79      2.65 o 
  -4   8   2       19.25       28.84      0.74 o 
  -3   8   2      239.85      248.50      4.55 o 
  -2   8   2        5.81        0.68      0.50 o 
  -1   8   2      353.74      394.27      3.98 o 
   0   8   2     3738.61     3554.01     33.98 o 
   1   8   2     1548.29     1612.96     18.80 o 
   2   8   2      455.45      498.01      4.03 o 
   3   8   2      157.03      179.32      3.95 o 
   4   8   2      560.57      570.46      6.57 o 
   5   8   2       94.43       94.93      1.44 o 
   6   8   2        1.71        4.55      0.82 o 
   7   8   2      265.52      269.65      4.25 o 
   8   8   2      285.82      296.11      5.79 o 
   9   8   2        1.90        2.28      1.19 o 
  -9   9   2       21.48       19.27      2.14 o 
  -8   9   2       19.35       18.21      1.51 o 
  -7   9   2      189.71      187.52      3.30 o 
  -6   9   2      140.98      140.12      2.59 o 
  -5   9   2      269.65      276.15      3.97 o 
  -4   9   2      492.64      483.42      6.19 o 
  -3   9   2     4068.81     4234.61     46.81 o 
  -2   9   2        0.68        0.59      0.71 o 
  -1   9   2      742.11      834.06      8.04 o 
   0   9   2      139.48      181.18      2.14 o 
   1   9   2      277.34      257.89      2.56 o 
   2   9   2      536.64      686.18      6.07 o 
   3   9   2     1716.71     1736.33     13.19 o 
   4   9   2      977.95      932.14     10.43 o 
   5   9   2       34.90       29.66      1.07 o 
   6   9   2       46.73       44.97      1.65 o 
   7   9   2       83.13       85.49      2.17 o 
   8   9   2       27.67       24.98      2.02 o 
   9   9   2      139.20      134.21      4.04 o 
  -9  10   2       43.81       45.68      3.57 o 
  -8  10   2        2.20        0.71      1.01 o 
  -7  10   2      248.50      248.52      3.47 o 
  -6  10   2        7.81        9.80      0.91 o 
  -5  10   2      407.54      391.05      6.30 o 
  -4  10   2       68.98       86.17      1.65 o 
  -3  10   2     3622.79     3747.22     41.35 o 
  -2  10   2      893.69      971.86     17.52 o 
  -1  10   2      298.76      345.50      4.07 o 
   0  10   2     2335.67     2486.17     23.68 o 
   1  10   2      250.65      218.36      2.30 o 
   2  10   2     1085.74     1263.12     10.75 o 
   3  10   2       47.54       60.83      0.82 o 
   4  10   2       71.21       75.51      3.93 o 
   5  10   2      207.34      205.99      2.86 o 
   6  10   2       26.58       34.52      1.34 o 
   7  10   2     1098.03     1071.27     15.64 o 
   8  10   2      282.32      274.47      5.79 o 
   9  10   2       63.14       60.96      2.74 o 
  -9  11   2       21.20       19.27      2.85 o 
  -8  11   2       23.09       26.41      2.14 o 
  -7  11   2        7.25        8.03      0.77 o 
  -6  11   2      202.11      179.04      4.64 o 
  -5  11   2      172.86      172.83      3.57 o 
  -4  11   2      545.81      514.18      6.60 o 
  -3  11   2     1250.03     1292.99     17.95 o 
  -2  11   2        4.68        2.85      1.01 o 
  -1  11   2     1554.91     1560.68     16.94 o 
   0  11   2     1028.51     1176.35      9.97 o 
   1  11   2      293.66      263.66      2.67 o 
   2  11   2        0.53        3.80      0.71 o 
   3  11   2      124.19      120.46      1.51 o 
   4  11   2      965.01     1022.65     11.83 o 
   5  11   2      375.10      362.20      4.37 o 
   6  11   2       65.40       53.32      1.65 o 
   7  11   2       92.02      108.16      3.93 o 
   8  11   2      290.07      267.50      5.79 o 
   9  11   2      224.74      228.00      6.42 o 
  -9  12   2      109.53      111.39      3.53 o 
  -8  12   2      186.16      187.74      6.42 o 
  -7  12   2      416.22      411.17      5.77 o 
  -6  12   2       27.96       27.12      1.24 o 
  -5  12   2       40.12       38.11      1.34 o 
  -4  12   2      855.09      850.13     15.72 o 
  -3  12   2        0.98        0.24      0.41 o 
  -2  12   2     3214.53     3328.16     37.04 o 
  -1  12   2       87.05      125.27      3.81 o 
   0  12   2      111.85      100.96      1.28 o 
   1  12   2     1507.23     1587.24     13.44 o 
   2  12   2     2069.73     2119.12     17.68 o 
   3  12   2      359.89      395.57      3.89 o 
   4  12   2       56.35       59.86      1.43 o 
   5  12   2       22.96       22.89      1.07 o 
   6  12   2      148.63      142.81      2.73 o 
   7  12   2      552.28      540.98      9.09 o 
   8  12   2      118.74      118.63      3.76 o 
   9  12   2        4.30        5.78      1.51 o 
  -9  13   2       93.02      106.71      3.53 o 
  -8  13   2       16.82       16.45      1.51 o 
  -7  13   2       77.07       75.28      2.06 o 
  -6  13   2      166.15      161.02      2.50 o 
  -5  13   2       86.48      107.55      3.48 o 
  -4  13   2      144.75      142.63      3.93 o 
  -2  13   2      216.32      228.76      2.75 o 
  -1  13   2      591.18      553.36      6.73 o 
   0  13   2        0.23        2.24      0.41 o 
   1  13   2      665.19      673.22      6.06 o 
   2  13   2       18.13       22.49      0.64 o 
   3  13   2      101.54       97.86      1.51 o 
   4  13   2     2553.95     2455.50     23.01 o 
   5  13   2       36.18       41.28      1.65 o 
   6  13   2       24.44       20.35      1.51 o 
   7  13   2       18.74       19.93      3.57 o 
   8  13   2        0.34        0.00      1.01 o 
   9  13   2        2.54        4.28      1.51 o 
  -9  14   2      311.65      311.37      6.56 o 
  -8  14   2      212.93      201.56      3.83 o 
  -7  14   2      842.59      846.83     10.58 o 
  -6  14   2      221.47      215.13      3.11 o 
  -5  14   2     1508.06     1506.16     17.34 o 
  -4  14   2     1315.31     1318.87     18.45 o 
  -3  14   2      245.95      233.54     19.99 o 
  -2  14   2       12.35       10.89      0.57 o 
  -1  14   2      215.43      233.37      2.75 o 
   0  14   2      406.49      378.25      3.70 o 
   1  14   2     1060.73     1098.34      9.59 o 
   2  14   2     1854.40     1957.15     16.51 o 
   3  14   2      341.16      318.10      3.31 o 
   4  14   2       56.50       64.53      1.50 o 
   5  14   2     2100.59     2092.46     26.14 o 
   6  14   2      191.73      192.70      6.78 o 
   7  14   2      168.27      170.84      5.71 o 
   8  14   2       33.37       35.97      2.23 o 
  -9  15   2        0.72        3.93      1.51 o 
  -8  15   2      116.56      114.97      3.88 o 
  -7  15   2      700.76      697.95      9.07 o 
  -6  15   2      861.90      842.28      9.02 o 
  -5  15   2       84.01       85.01      1.78 o 
  -4  15   2      670.37      682.78      8.52 o 
  -3  15   2       66.73       72.80      2.02 o 
  -2  15   2       12.50        9.88      1.32 o 
  -1  15   2     2552.74     2552.84     21.27 o 
   0  15   2        0.03        0.29      0.32 o 
   1  15   2      860.59      842.99      7.54 o 
   2  15   2      242.88      241.47      2.67 o 
   3  15   2     1143.18     1130.71      9.97 o 
   4  15   2        5.04        7.81      0.83 o 
   5  15   2      462.22      474.28      6.31 o 
   6  15   2     1310.35     1252.22     24.73 o 
   7  15   2       40.51       41.12      2.23 o 
   8  15   2      363.20      350.61      7.07 o 
  -9  16   2      230.58      228.84      5.55 o 
  -8  16   2      182.44      181.37      3.71 o 
  -7  16   2       86.81       91.39      2.47 o 
  -6  16   2       11.10       12.22      0.93 o 
  -5  16   2      624.01      589.88      6.60 o 
  -4  16   2       94.77       77.99      1.58 o 
  -3  16   2       33.12       29.12      2.56 o 
  -2  16   2      303.76      292.13      5.05 o 
  -1  16   2      355.08      387.22      4.17 o 
   0  16   2      253.53      252.73      3.02 o 
   1  16   2      973.68      965.67      8.56 o 
   2  16   2      323.45      310.37      3.25 o 
   3  16   2     2724.95     2701.41     22.62 o 
   4  16   2      452.77      436.87      4.98 o 
   5  16   2     2414.74     2360.90     26.17 o 
   6  16   2      122.67      125.68      2.73 o 
   7  16   2       49.11       48.20      2.52 o 
   8  16   2      340.70      339.40      6.80 o 
  -8  17   2      967.10      990.73     12.51 o 
  -7  17   2       45.10       46.37      3.02 o 
  -6  17   2      162.16      156.70      2.66 o 
  -5  17   2       19.49       21.17      1.27 o 
  -4  17   2      154.50      152.65      2.50 o 
  -3  17   2        0.31        0.51      0.41 o 
  -2  17   2      561.79      558.46      8.39 o 
  -1  17   2      573.41      474.93     20.45 o 
   0  17   2     2623.83     2628.84     24.44 o 
   1  17   2      311.50      305.31      3.25 o 
   2  17   2      427.84      439.27      4.46 o 
   3  17   2      368.14      359.94      3.83 o 
   4  17   2       41.41       42.62      1.31 o 
   5  17   2      625.93      631.72      8.83 o 
   6  17   2      224.03      216.90      3.83 o 
   7  17   2       30.69       27.12      2.02 o 
   8  17   2      142.90      136.69      4.04 o 
  -8  18   2      133.52      145.83      3.65 o 
  -7  18   2       51.68       51.95      2.06 o 
  -6  18   2       63.75       54.09      1.58 o 
  -5  18   2      504.16      484.42      5.62 o 
  -4  18   2       22.86       25.51      1.49 o 
  -3  18   2       15.13       16.48      1.05 o 
  -2  18   2       12.29       15.96      1.10 o 
  -1  18   2      268.42      276.06      2.97 o 
   0  18   2      958.56      944.70     17.30 o 
   1  18   2     1530.36     1578.92     13.55 o 
   2  18   2      191.77      187.38      2.29 o 
   3  18   2      315.88      314.82      3.44 o 
   4  18   2      147.98      154.69      2.88 o 
   5  18   2       42.63       35.84      1.65 o 
   6  18   2        0.86        1.43      0.82 o 
   7  18   2        6.35        5.00      1.51 o 
   8  18   2       51.13       44.98      2.52 o 
  -8  19   2      226.12      238.35      4.53 o 
  -7  19   2      122.75      115.66      3.53 o 
  -6  19   2       12.38       11.63      1.07 o 
  -5  19   2        0.75        1.61      0.71 o 
  -4  19   2       18.28       19.69      1.13 o 
  -3  19   2       56.19       57.42      1.55 o 
  -2  19   2      763.50      803.68      8.29 o 
  -1  19   2      386.92      346.99      3.53 o 
   0  19   2      160.25      159.25      2.35 o 
   1  19   2     1556.97     1480.05     12.85 o 
   2  19   2     2248.60     2189.77     18.56 o 
   3  19   2      514.99      499.87      4.91 o 
   4  19   2      357.63      350.14      5.21 o 
   5  19   2       25.24       27.49      1.34 o 
   6  19   2      165.37      163.23      3.30 o 
   7  19   2        1.22        0.00      1.19 o 
   8  19   2      140.92      147.37      4.64 o 
  -8  20   2      156.25      156.27      5.54 o 
  -7  20   2      303.27      293.39      5.21 o 
  -6  20   2        4.67        5.54      1.08 o 
  -5  20   2      159.89      156.64      2.68 o 
  -4  20   2       33.40       32.91      1.31 o 
  -3  20   2      204.58      214.72      3.11 o 
  -2  20   2        4.39        6.55      0.72 o 
  -1  20   2      358.20      284.27      3.62 o 
   0  20   2       86.63       78.07      1.47 o 
   1  20   2      387.00      428.46      4.39 o 
   2  20   2       33.76       35.52      1.52 o 
   3  20   2      342.95      339.12      4.00 o 
   4  20   2       35.98       35.43      1.47 o 
   5  20   2      686.82      667.95      8.66 o 
   6  20   2       27.11       24.76      1.65 o 
   7  20   2        3.45        1.78      1.78 o 
  -8  21   2       87.64       92.01      2.88 o 
  -7  21   2      380.04      386.16      6.04 o 
  -6  21   2      179.86      178.91      3.02 o 
  -5  21   2        2.23        2.32      0.71 o 
  -4  21   2      162.99      156.28      2.66 o 
  -3  21   2      108.81      122.88      2.30 o 
  -2  21   2      565.29      528.36      5.87 o 
  -1  21   2     1702.52     1512.07     18.10 o 
   0  21   2      475.58      483.16      5.42 o 
   1  21   2        3.96        9.05      0.64 o 
   2  21   2      351.74      354.76      3.89 o 
   3  21   2      187.39      187.56      2.86 o 
   4  21   2      171.86      172.28      3.30 o 
   5  21   2       30.61       32.13      1.65 o 
   6  21   2      157.46      153.11      3.30 o 
   7  21   2       15.20       17.13      2.02 o 
  -7  22   2      173.21      171.87      4.67 o 
  -6  22   2      552.85      551.82      6.60 o 
  -5  22   2      638.37      627.56      7.21 o 
  -4  22   2      182.46      172.36      2.75 o 
  -3  22   2       15.23       18.26      1.07 o 
  -2  22   2      387.41      370.99      4.54 o 
  -1  22   2        3.67        7.92      1.01 o 
   0  22   2       38.95       42.26      1.72 o 
   1  22   2      789.20      789.26      8.35 o 
   2  22   2      123.46      129.10      2.77 o 
   3  22   2       71.74       71.28      1.78 o 
   4  22   2        1.04        2.14      0.82 o 
   5  22   2      201.73      197.16      3.71 o 
   6  22   2       58.53       60.03      2.17 o 
   7  22   2      119.57      120.07      3.76 o 
  -7  23   2        0.43        2.85      1.04 o 
  -6  23   2       64.10       70.35      1.96 o 
  -5  23   2       16.29       16.59      1.07 o 
  -4  23   2      157.06      155.83      2.75 o 
  -3  23   2       50.24       58.11      1.58 o 
  -2  23   2        1.30        2.14      0.82 o 
  -1  23   2       94.26       83.04      2.06 o 
   0  23   2      276.31      266.65      4.25 o 
   1  23   2      287.33      276.62      5.03 o 
   2  23   2       16.42       20.36      1.18 o 
   3  23   2      196.26      193.69      3.02 o 
   4  23   2     1091.97     1071.06     12.91 o 
   5  23   2      207.92      203.49      3.83 o 
   6  23   2      439.14      465.64      6.86 o 
   7  23   2        0.32        0.00      1.78 o 
  -7  24   2       11.31       16.74      1.65 o 
  -6  24   2       12.72       15.01      1.34 o 
  -5  24   2       54.76       55.93      1.67 o 
  -4  24   2       46.91       47.86      1.58 o 
  -3  24   2      290.87      271.42      3.83 o 
  -2  24   2      185.35      175.87      3.30 o 
  -1  24   2      217.52      168.25      3.30 o 
   0  24   2      551.33      528.56      7.28 o 
   1  24   2      668.25      706.51      9.05 o 
   2  24   2      242.22      242.37      3.97 o 
   3  24   2        1.40        1.25      0.72 o 
   4  24   2       38.57       39.53      1.65 o 
   5  24   2       13.57       14.10      2.31 o 
   6  24   2      162.93      151.69      3.42 o 
  -6  25   2      599.20      599.11      8.51 o 
  -5  25   2       38.35       33.07      1.44 o 
  -4  25   2      479.28      477.51      5.97 o 
  -3  25   2       17.61       12.52      1.24 o 
  -2  25   2      117.54      111.44      2.73 o 
  -1  25   2      106.82       89.08      2.31 o 
   0  25   2      113.39      109.36      2.66 o 
   1  25   2        9.78       12.64      1.24 o 
   2  25   2       57.15       57.77      1.58 o 
   3  25   2       20.44       22.30      1.34 o 
   4  25   2      498.15      485.00      6.86 o 
   5  25   2       31.82       32.19      1.76 o 
   6  25   2      233.30      227.59      4.38 o 
  -6  26   2        7.50       11.22      1.24 o 
  -5  26   2        3.26        6.07      1.07 o 
  -4  26   2        2.67        5.27      0.77 o 
  -3  26   2      290.07      282.91      4.80 o 
  -2  26   2       97.77       86.98      2.47 o 
  -1  26   2        7.64        6.48      0.91 o 
   0  26   2      130.67      131.27      3.18 o 
   1  26   2      167.08      163.47      4.04 o 
   2  26   2       92.98       93.51      3.03 o 
   3  26   2      106.63      106.56      3.25 o 
   4  26   2       75.81       78.21      2.31 o 
   5  26   2      169.10      156.01      3.56 o 
   6  26   2      140.97      146.24      3.42 o 
  -6  27   2      327.91      323.52      5.92 o 
  -5  27   2       26.01       25.82      1.43 o 
  -4  27   2      153.71      152.40      3.42 o 
  -3  27   2       17.75       16.95      1.39 o 
  -2  27   2      128.78      124.31      2.88 o 
  -1  27   2        3.66        0.71      1.01 o 
   0  27   2       11.12       10.23      1.24 o 
   1  27   2       14.60       13.56      1.51 o 
   2  27   2        9.77        7.65      1.51 o 
   3  27   2       50.79       61.47      2.06 o 
   4  27   2      611.34      616.01     10.34 o 
   5  27   2       29.80       25.28      1.65 o 
  -5  28   2       43.70       37.83      2.06 o 
  -4  28   2        0.71        1.19      0.82 o 
  -3  28   2       59.12       60.16      2.40 o 
  -2  28   2      122.25      131.70      3.14 o 
  -1  28   2        0.05        0.00      0.82 o 
   0  28   2      685.60      672.26     11.35 o 
   1  28   2      157.86      162.22      4.27 o 
   2  28   2       73.69       77.86      3.03 o 
   3  28   2      512.10      505.57     12.85 o 
   4  28   2       76.34       86.27      2.59 o 
   5  28   2      121.01      128.01      5.00 o 
  -5  29   2      113.01      112.63      3.00 o 
  -4  29   2      133.55      128.48      3.30 o 
  -3  29   2      265.62      286.79      5.07 o 
  -2  29   2       97.25       91.43      2.47 o 
  -1  29   2        1.12        0.00      0.82 o 
   0  29   2       67.41       76.03      3.03 o 
   1  29   2       54.85       55.68      2.52 o 
   2  29   2       91.92       99.45      3.25 o 
   3  29   2       29.84       38.54      3.57 o 
   4  29   2       11.63       11.17      1.51 o 
  -4  30   2       25.44       25.85      1.65 o 
  -3  30   2      180.59      192.31      4.81 o 
  -2  30   2       90.81       91.34      2.59 o 
  -1  30   2      180.25      202.37      5.05 o 
   0  30   2      938.34      958.17     15.40 o 
   1  30   2       25.42       25.94      3.93 o 
   2  30   2        9.39       11.87      1.51 o 
   3  30   2      329.87      318.41     10.00 o 
  -3  31   2      131.89      138.45      3.54 o 
  -2  31   2       77.84       76.38      2.47 o 
  -1  31   2      125.27      125.32      4.04 o 
   0  31   2      276.82      326.86      6.80 o 
   1  31   2      446.38      457.67     12.50 o 
   2  31   2      434.18      441.29      8.32 o 
   3  31   2      240.04      237.00      8.57 o 
  -2  32   2       84.96       84.62      3.53 o 
  -1  32   2        2.26        2.14      1.51 o 
   0  32   2        4.41        7.92      1.51 o 
   1  32   2       20.46       31.96      2.52 o 
   2  32   2        3.24        8.56      2.14 o 
  -9   0   3       85.52       88.51      4.28 o 
  -7   0   3      305.62      306.62      5.28 o 
  -5   0   3     2096.29     2037.61     37.96 o 
  -3   0   3      740.72      792.83     15.01 o 
  -1   0   3     4938.90     5165.94     96.34 o 
   1   0   3     1721.92     1756.32     18.76 o 
   3   0   3     2065.99     2130.92     27.86 o 
   5   0   3     1250.50     1191.58     16.43 o 
   7   0   3      428.19      438.26      7.31 o 
   9   0   3       45.67       49.96      3.57 o 
 -10   1   3      121.39      137.76      5.00 o 
  -9   1   3        3.47        6.26      1.07 o 
  -8   1   3      100.17      101.00      3.03 o 
  -7   1   3        0.59        0.00      1.01 o 
  -6   1   3        0.61        5.71      4.28 o 
  -5   1   3      172.30      155.66      2.47 o 
  -4   1   3      338.97      263.79      3.42 o 
  -3   1   3       43.04       54.76      1.24 o 
  -2   1   3      121.68      124.08      4.91 o 
  -1   1   3       42.64       39.97      1.01 o 
   0   1   3     1141.27     1129.50      9.54 o 
   1   1   3     2575.84     2826.03     21.51 o 
   2   1   3      451.31      563.68      4.85 o 
   3   1   3      142.61      165.34      1.84 o 
   4   1   3     1837.27     1800.60     16.81 o 
   5   1   3      142.56      148.34      2.37 o 
   6   1   3     2389.69     2359.63     22.09 o 
   7   1   3      219.20      222.96      3.29 o 
   8   1   3       24.30       24.47      1.21 o 
   9   1   3       68.59       66.74      3.03 o 
 -10   2   3       83.41       87.08      4.28 o 
  -9   2   3        5.16        4.67      1.01 o 
  -8   2   3       86.65       89.04      3.93 o 
  -7   2   3      944.21      967.58     13.93 o 
  -6   2   3     7481.07     7865.46     84.68 o 
  -5   2   3        5.84        9.66      1.59 o 
  -4   2   3      849.55      964.92     10.86 o 
  -3   2   3       60.06       70.05      1.34 o 
  -2   2   3       56.87       46.76      1.01 o 
  -1   2   3        5.27        3.03      0.71 o 
   0   2   3      963.02      992.55      9.39 o 
   1   2   3     4702.33     5117.25     42.41 o 
   2   2   3     1338.90     1542.25     11.68 o 
   3   2   3     2586.04     2611.20     23.84 o 
   4   2   3     1520.34     1554.44     14.66 o 
   5   2   3      479.67      464.23      5.17 o 
   6   2   3      186.78      193.69      3.40 o 
   7   2   3       55.81       61.22      1.58 o 
   8   2   3      234.94      235.92      4.12 o 
   9   2   3       87.78       91.36      2.73 o 
 -10   3   3      351.25      356.26     10.00 o 
  -9   3   3       14.54       18.21      1.51 o 
  -8   3   3      457.31      476.84      6.45 o 
  -7   3   3        8.69       10.95      2.50 o 
  -6   3   3     1651.64     1735.58     18.99 o 
  -5   3   3      205.20      212.29      3.14 o 
  -4   3   3     4736.89     4981.74     68.50 o 
  -3   3   3      170.40      145.44      2.17 o 
  -2   3   3       39.79       43.19      1.01 o 
  -1   3   3      811.05      764.58     23.54 o 
   0   3   3      654.37      720.68     28.17 o 
   1   3   3     1049.52     1027.41     41.23 o 
   2   3   3     3570.52     3934.02     30.76 o 
   3   3   3      685.73      700.15      6.87 o 
   4   3   3      814.36      778.45     11.72 o 
   5   3   3      383.21      376.43      4.34 o 
   6   3   3      614.22      604.35      6.50 o 
   7   3   3      863.98      872.33      9.00 o 
   8   3   3      344.45      339.81      5.21 o 
   9   3   3        3.85        2.85      1.24 o 
 -10   4   3       32.20       34.97      2.85 o 
  -9   4   3       91.49       92.07      4.28 o 
  -8   4   3      188.46      197.66      7.50 o 
  -7   4   3      527.44      527.73      8.32 o 
  -6   4   3      197.99      196.55     13.56 o 
  -5   4   3      115.25       96.09      1.89 o 
  -4   4   3     2211.77     2333.64     25.23 o 
  -3   4   3     1459.82     1369.51     21.90 o 
  -2   4   3      821.67      773.89     12.16 o 
  -1   4   3       25.24       33.13      0.64 o 
   0   4   3      938.04      907.72     27.41 o 
   1   4   3      595.77      774.55      7.41 o 
   2   4   3     2734.20     2888.77     22.02 o 
   3   4   3      497.34      478.16      8.79 o 
   4   4   3      896.78      895.78      8.66 o 
   5   4   3      697.73      680.03      7.13 o 
   6   4   3      177.12      181.67      2.78 o 
   7   4   3     1666.46     1662.22     18.70 o 
   8   4   3       42.13       41.88      1.65 o 
   9   4   3        0.88        1.43      1.04 o 
 -10   5   3        9.19        9.28      2.14 o 
  -9   5   3       17.55       17.13      2.14 o 
  -8   5   3      118.83      122.44      3.03 o 
  -7   5   3       43.98       34.39      2.85 o 
  -6   5   3      109.81       96.42      8.57 o 
  -5   5   3      369.72      345.77      4.38 o 
  -4   5   3      379.02      407.43      4.91 o 
  -3   5   3     1500.35     1517.43     14.40 o 
  -2   5   3      158.25      139.72      2.07 o 
  -1   5   3       58.15       56.66      1.10 o 
   0   5   3     2327.00     2674.92     29.15 o 
   1   5   3     2345.75     2531.70     20.98 o 
   2   5   3     1768.28     1860.98     33.43 o 
   3   5   3      311.41      309.33      3.05 o 
   4   5   3      637.07      650.32      6.51 o 
   5   5   3       56.85       59.01      1.34 o 
   6   5   3       19.84       19.77      1.28 o 
   7   5   3     1309.62     1273.14     14.85 o 
   8   5   3       84.78       86.64      2.47 o 
   9   5   3       34.23       36.05      2.23 o 
 -10   6   3      109.45       97.07      5.00 o 
  -9   6   3       94.02      101.72      3.03 o 
  -8   6   3        0.15        1.07      1.01 o 
  -7   6   3       15.98       14.29      1.19 o 
  -6   6   3       48.95       57.25     10.35 o 
  -5   6   3      684.89      705.64     10.35 o 
  -4   6   3      160.97      142.04      1.87 o 
  -3   6   3      349.93      350.28      3.71 o 
  -2   6   3        4.83       11.73      0.71 o 
  -1   6   3     1978.91     2042.43     17.05 o 
   0   6   3      841.58      845.89      8.13 o 
   1   6   3      521.34      587.38      5.80 o 
   2   6   3      392.84      484.62      4.81 o 
   3   6   3       21.52       21.95      1.55 o 
   5   6   3     1259.11     1230.08     11.96 o 
   6   6   3        0.40        0.95      0.90 o 
   7   6   3      127.93      135.16      2.88 o 
   8   6   3      179.68      168.81      3.42 o 
   9   6   3        3.95        3.93      1.51 o 
 -10   7   3       59.36       58.53      3.57 o 
  -9   7   3        3.62        5.95      1.19 o 
  -8   7   3       97.81      105.29      3.03 o 
  -7   7   3        6.69        7.51      1.01 o 
  -6   7   3      684.86      650.82     10.10 o 
  -5   7   3      151.54      181.98      3.86 o 
  -4   7   3        2.67        2.77      0.62 o 
  -3   7   3       58.50       40.80      1.55 o 
  -2   7   3      944.36     1012.34     11.13 o 
  -1   7   3       53.59       51.96      0.93 o 
   0   7   3     4316.38     4819.90     40.44 o 
   1   7   3       36.25       32.90      0.64 o 
   2   7   3     1895.60     1731.97     13.15 o 
   3   7   3       60.35       70.09      1.27 o 
   4   7   3       70.42       75.25      1.75 o 
   5   7   3      149.55      150.16      2.47 o 
   6   7   3        0.35        0.24      0.82 o 
   7   7   3      130.32      119.95      2.59 o 
   8   7   3      122.29      125.25      2.88 o 
   9   7   3        0.84        0.57      1.19 o 
  -9   8   3      179.00      196.02      4.54 o 
  -8   8   3       16.49       19.79      1.78 o 
  -7   8   3        0.18        0.95      2.50 o 
  -6   8   3       76.93       79.33      2.86 o 
  -5   8   3     1972.34     1918.20     21.35 o 
  -4   8   3        7.04       11.79      1.01 o 
  -3   8   3     1467.52     1483.70     21.11 o 
  -2   8   3     1012.89      997.45     11.13 o 
  -1   8   3      407.56      397.84      4.52 o 
   0   8   3     4803.99     5340.60     44.91 o 
   1   8   3      762.13      830.49      7.22 o 
   2   8   3       99.82      130.89      1.34 o 
   3   8   3       83.46       87.84      1.19 o 
   4   8   3      125.52      109.97      5.21 o 
   5   8   3     3357.08     3321.62     35.46 o 
   6   8   3       38.79       36.57      1.47 o 
   7   8   3       71.48       71.73      2.06 o 
   8   8   3       24.56       20.70      1.78 o 
   9   8   3       46.77       47.12      2.52 o 
  -9   9   3      143.75      149.35      5.00 o 
  -8   9   3       46.56       47.47      2.02 o 
  -7   9   3        0.58        0.00      1.01 o 
  -6   9   3      529.17      499.78      6.60 o 
  -5   9   3      255.71      275.75      4.34 o 
  -4   9   3       90.41      112.79      2.06 o 
  -3   9   3       94.70       74.24      2.02 o 
  -2   9   3      510.77      537.34     18.03 o 
  -1   9   3     1718.97     1850.82     15.43 o 
   0   9   3      232.66      293.42      2.93 o 
   1   9   3     1477.20     1522.18     12.80 o 
   2   9   3      661.39      626.68      5.68 o 
   3   9   3      166.20      155.95      1.77 o 
   4   9   3      131.01      140.57      1.94 o 
   5   9   3       45.49       52.80      2.19 o 
   6   9   3       48.07       43.14      1.65 o 
   7   9   3      310.81      305.61      4.80 o 
   8   9   3      248.29      230.91      5.28 o 
   9   9   3      275.10      276.88      6.29 o 
  -9  10   3      192.30      199.66      5.35 o 
  -8  10   3        3.36        3.57      1.01 o 
  -7  10   3        0.48        1.07      1.07 o 
  -6  10   3      132.09      122.68      2.55 o 
  -5  10   3        7.31        6.09      1.01 o 
  -4  10   3      339.68      357.29      4.95 o 
  -3  10   3       42.01       48.24      1.78 o 
  -2  10   3     2879.64     2796.07     38.77 o 
  -1  10   3       81.45       90.41      1.19 o 
   0  10   3      459.31      459.27      4.27 o 
   1  10   3     1058.30     1184.52     10.17 o 
   2  10   3      284.78      314.47      3.12 o 
   3  10   3       29.41       26.61      0.77 o 
   4  10   3      170.52      140.16      2.47 o 
   5  10   3      335.12      304.48      4.53 o 
   6  10   3      175.17      173.25      3.14 o 
   7  10   3      202.68      198.06      3.71 o 
   8  10   3      205.82      212.49     11.06 o 
   9  10   3        6.14        8.42      1.71 o 
  -9  11   3      132.56      130.66      4.04 o 
  -8  11   3       44.75       45.35      2.02 o 
  -7  11   3       20.12       24.13      3.93 o 
  -6  11   3       63.16       59.33      1.65 o 
  -5  11   3     2095.13     2099.29     23.42 o 
  -4  11   3       78.06       66.40      1.65 o 
  -3  11   3      221.29      198.42     17.85 o 
  -2  11   3        0.56        1.70      0.52 o 
  -1  11   3        0.69        1.14      0.32 o 
   0  11   3      161.50      203.20      2.23 o 
   1  11   3     1951.82     2011.44     16.84 o 
   2  11   3      586.94      562.44      5.23 o 
   3  11   3        7.55        8.72      0.73 o 
   4  11   3       82.27       81.92      1.67 o 
   5  11   3       29.77       27.65      1.24 o 
   6  11   3       63.91       66.78      1.89 o 
   7  11   3       60.18       53.01      1.76 o 
   8  11   3       35.52       35.25      2.23 o 
   9  11   3      272.82      281.66      6.29 o 
  -9  12   3      133.63      121.70      3.53 o 
  -8  12   3       13.81       14.31      1.51 o 
  -7  12   3     1199.84     1164.75     18.58 o 
  -6  12   3      153.36      153.88      3.10 o 
  -5  12   3        5.12        8.97      2.45 o 
  -4  12   3      352.08      356.60      4.95 o 
  -2  12   3     2667.82     2623.79     29.11 o 
  -1  12   3       36.96       41.95      1.37 o 
   0  12   3      462.97      541.35      4.98 o 
   1  12   3      388.81      342.44      3.44 o 
   2  12   3      510.81      512.42      4.85 o 
   3  12   3     3381.80     3366.43     27.91 o 
   4  12   3      869.42      932.05      9.38 o 
   5  12   3       26.16       33.38      1.49 o 
   6  12   3      154.77      153.22      3.00 o 
   7  12   3        2.78        3.57      1.19 o 
   8  12   3       81.39       84.66      3.25 o 
  -9  13   3      219.87      219.15      5.05 o 
  -8  13   3      213.43      204.88      4.54 o 
  -7  13   3        5.96       10.13      1.24 o 
  -6  13   3       88.78       90.17      3.08 o 
  -5  13   3      788.58      800.22      9.90 o 
  -4  13   3      148.53      127.82      2.47 o 
  -2  13   3      149.95      152.36      3.71 o 
  -1  13   3      278.32      280.90      2.97 o 
   0  13   3      621.40      630.29      5.74 o 
   1  13   3     2394.11     2344.94     19.54 o 
   2  13   3       78.02       84.69      1.33 o 
   3  13   3     2044.22     1972.54     16.71 o 
   4  13   3     1542.80     1392.85     13.58 o 
   5  13   3       20.05       24.16      1.13 o 
   6  13   3     1395.60     1281.07     14.99 o 
   7  13   3        4.99        5.83      1.19 o 
   8  13   3       30.46       29.12      2.50 o 
  -9  14   3        5.29        6.42      1.51 o 
  -8  14   3       16.94       16.07      1.51 o 
  -7  14   3      395.96      385.37      5.00 o 
  -6  14   3      100.25       99.72      2.47 o 
  -5  14   3      233.38      246.59      4.12 o 
  -4  14   3      569.81      572.70      7.42 o 
  -3  14   3       73.69       72.09      2.86 o 
  -2  14   3      113.17      110.65      5.25 o 
  -1  14   3      130.17      134.28      1.94 o 
   0  14   3      888.20      949.66      8.43 o 
   1  14   3      502.44      475.04      4.59 o 
   2  14   3      147.40      141.96      1.84 o 
   3  14   3     3006.76     2910.60     24.30 o 
   4  14   3        1.73        0.43      0.54 o 
   5  14   3       50.26       50.17      1.43 o 
   6  14   3      898.10      835.48     10.44 o 
   7  14   3      103.00      100.13      3.25 o 
   8  14   3      186.90      172.53      9.28 o 
  -9  15   3       37.53       37.47      2.52 o 
  -8  15   3       89.25       89.11      2.47 o 
  -7  15   3        2.14        2.14      0.71 o 
  -6  15   3       68.91       66.21      2.06 o 
  -5  15   3       10.43       15.95      1.24 o 
  -4  15   3      980.26      967.82     11.55 o 
  -3  15   3      362.68      359.43      4.95 o 
  -2  15   3      136.14      129.61      2.03 o 
  -1  15   3      428.88      430.21      4.70 o 
   0  15   3      214.69      225.34      2.53 o 
   1  15   3     1352.41     1352.34     11.76 o 
   2  15   3     1224.57     1178.45     10.29 o 
   3  15   3      121.61      114.39      1.84 o 
   4  15   3      179.50      185.14      3.74 o 
   5  15   3       70.47       64.68      2.06 o 
   6  15   3      459.46      429.88      7.81 o 
   7  15   3       21.64       22.86      2.02 o 
   8  15   3       34.39       37.50      2.52 o 
  -8  16   3       45.64       46.49      2.06 o 
  -7  16   3        0.98        0.54      0.71 o 
  -6  16   3      231.08      221.74      4.48 o 
  -5  16   3       23.07       25.46      1.24 o 
  -4  16   3       76.24       70.34      2.09 o 
  -3  16   3        0.05        0.89      1.05 o 
  -2  16   3        0.92        0.41      0.62 o 
  -1  16   3     1174.34     1199.84     11.50 o 
   0  16   3     1549.82     1605.53     13.75 o 
   1  16   3        7.58        9.92      0.64 o 
   2  16   3       78.69       69.16      1.28 o 
   3  16   3      597.61      554.59      6.07 o 
   4  16   3        3.97        7.74      1.31 o 
   5  16   3       46.65       44.54      1.43 o 
   6  16   3       50.31       48.91      2.52 o 
   7  16   3        0.63        1.00      1.19 o 
   8  16   3        0.50        0.00      1.19 o 
  -8  17   3       84.43       80.37      2.62 o 
  -7  17   3       23.04       25.97      1.31 o 
  -6  17   3      106.12      110.50      2.30 o 
  -5  17   3       19.83       20.23      1.24 o 
  -4  17   3      158.17      160.84      4.66 o 
  -3  17   3     1795.91     1749.78     23.54 o 
  -2  17   3      116.33      123.93      2.03 o 
  -1  17   3     3946.96     3832.72     42.93 o 
   0  17   3      901.06      878.15      7.92 o 
   1  17   3      339.84      325.78      3.57 o 
   2  17   3      846.70      850.60      7.73 o 
   3  17   3       18.41       20.89      1.07 o 
   4  17   3       41.63       32.08      1.22 o 
   5  17   3        5.24        3.93      0.91 o 
   6  17   3       32.12       38.93      2.02 o 
   7  17   3      281.17      291.98      6.29 o 
   8  17   3        0.27        1.43      1.51 o 
  -8  18   3        1.73        2.34      1.04 o 
  -7  18   3        0.15        0.00      0.93 o 
  -6  18   3       59.18       56.36      1.67 o 
  -5  18   3      103.02      104.69      2.47 o 
  -4  18   3      603.11      592.49      7.84 o 
  -3  18   3       12.28       26.78      1.94 o 
  -2  18   3      323.56      318.99      4.92 o 
  -1  18   3      673.12      696.13      7.30 o 
   0  18   3      924.31      910.52      8.24 o 
   1  18   3      199.31      194.35      2.41 o 
   2  18   3     1079.92     1099.62      9.90 o 
   3  18   3       43.76       40.05      1.43 o 
   4  18   3      279.94      265.54      3.65 o 
   5  18   3        0.95        1.67      0.82 o 
   6  18   3      297.43      268.70      5.79 o 
   7  18   3       27.38       29.61      3.57 o 
  -8  19   3       29.10       30.53      2.06 o 
  -7  19   3       13.09       13.37      1.07 o 
  -6  19   3       41.29       39.95      1.43 o 
  -5  19   3        4.07        4.14      0.71 o 
  -4  19   3       47.39       44.73      1.65 o 
  -3  19   3     2317.48     2150.72     24.25 o 
  -2  19   3     1954.70     1965.82     28.52 o 
  -1  19   3     1338.71     1279.40     12.68 o 
   0  19   3        3.37        5.29      0.71 o 
   1  19   3       12.20       12.77      0.68 o 
   2  19   3       82.72       90.42      1.60 o 
   3  19   3     1047.13     1056.59     10.71 o 
   4  19   3       24.35       24.04      1.07 o 
   5  19   3       35.16       30.16      1.47 o 
   6  19   3        3.96        4.00      1.19 o 
   7  19   3      420.05      416.17      7.81 o 
  -8  20   3      341.98      338.65      5.77 o 
  -7  20   3        2.73        1.61      0.71 o 
  -6  20   3      128.06      120.62      2.39 o 
  -5  20   3        1.32        0.29      0.74 o 
  -4  20   3       37.46       37.05      1.43 o 
  -3  20   3       11.54       12.38      1.24 o 
  -2  20   3      908.82      894.18     11.00 o 
  -1  20   3     1049.38     1035.89     10.53 o 
   0  20   3     1471.60     1481.71     14.95 o 
   1  20   3       12.42       13.34      0.68 o 
   2  20   3      754.59      758.51      7.09 o 
   3  20   3      126.75      117.12      2.14 o 
   4  20   3        1.82        2.14      0.82 o 
   5  20   3      142.64      131.49      2.88 o 
   6  20   3       17.15       15.22      1.71 o 
   7  20   3        0.15        2.50      1.51 o 
  -7  21   3        7.47        7.40      1.28 o 
  -6  21   3       20.08       19.40      1.21 o 
  -5  21   3       18.74       16.46      1.07 o 
  -4  21   3      259.42      268.20      3.83 o 
  -3  21   3        1.23        0.71      0.71 o 
  -2  21   3       92.35       91.44      2.31 o 
  -1  21   3      231.89      196.67      3.42 o 
   0  21   3      882.17      830.20      8.74 o 
   1  21   3       81.82       84.66      1.60 o 
   2  21   3      240.80      240.98      2.93 o 
   3  21   3      106.41      108.86      2.14 o 
   4  21   3       42.71       47.73      1.65 o 
   5  21   3        4.63        3.78      1.06 o 
   6  21   3       26.26       20.09      1.71 o 
   7  21   3      143.89      145.53      4.28 o 
  -7  22   3        0.65        0.54      0.91 o 
  -6  22   3        5.32        5.36      0.93 o 
  -5  22   3        6.53        5.10      0.71 o 
  -4  22   3      291.56      285.03      3.98 o 
  -3  22   3      439.94      387.23      4.90 o 
  -2  22   3        0.75        0.48      0.82 o 
  -1  22   3      654.73      694.05     12.91 o 
   0  22   3      492.63      506.14      5.78 o 
   1  22   3       90.33       83.25      1.67 o 
   2  22   3      167.57      166.16      2.29 o 
   3  22   3      366.33      353.05      5.81 o 
   4  22   3       10.16       10.37      1.24 o 
   5  22   3      169.62      158.72      3.30 o 
   6  22   3       62.52       61.97      3.93 o 
  -7  23   3       29.08       32.39      1.89 o 
  -6  23   3       71.06       75.06      2.03 o 
  -5  23   3       59.70       60.40      1.67 o 
  -4  23   3      267.07      247.59      3.74 o 
  -3  23   3      115.57       98.82      2.03 o 
  -2  23   3       37.76       37.08      1.84 o 
  -1  23   3      422.69      428.96      6.18 o 
   0  23   3       31.21       30.72      1.65 o 
   1  23   3      538.61      553.71      6.41 o 
   2  23   3       55.03       53.40      1.33 o 
   3  23   3      199.93      202.89      3.71 o 
   4  23   3       32.77       32.97      2.22 o 
   5  23   3      126.96      133.10      3.00 o 
   6  23   3       16.56       12.60      1.71 o 
  -6  24   3       12.68       12.83      1.07 o 
  -5  24   3       15.11       14.33      1.07 o 
  -4  24   3      433.96      402.31      5.26 o 
  -3  24   3       17.12       15.56      1.24 o 
  -2  24   3      927.11      885.85     11.14 o 
  -1  24   3        0.36        1.43      0.82 o 
   0  24   3      345.70      338.60      5.07 o 
   1  24   3       37.60       41.05      1.43 o 
   2  24   3      273.57      288.19      3.57 o 
   3  24   3        0.74        0.71      0.82 o 
   4  24   3      424.64      435.03      6.45 o 
   5  24   3        6.78        7.39      1.24 o 
   6  24   3      170.94      165.27      4.54 o 
  -6  25   3        1.49        2.70      1.24 o 
  -5  25   3      144.61      148.45      2.93 o 
  -4  25   3       47.61       51.54      1.85 o 
  -3  25   3      340.65      319.50      7.15 o 
  -2  25   3       10.81       11.69      1.24 o 
  -1  25   3      295.96      274.39      4.53 o 
   0  25   3        4.69        5.26      0.82 o 
   1  25   3     1043.73     1063.59     12.92 o 
   2  25   3       51.32       53.27      1.76 o 
   3  25   3       67.84       63.11      2.06 o 
   4  25   3      291.21      315.88      5.07 o 
   5  25   3       43.13       39.67      2.06 o 
  -6  26   3        0.56        0.00      0.84 o 
  -5  26   3       45.35       48.39      2.00 o 
  -4  26   3       33.62       36.16      1.76 o 
  -3  26   3        8.28        6.85      1.24 o 
  -2  26   3     1578.89     1505.63     18.02 o 
  -1  26   3       89.26       84.97      2.47 o 
   0  26   3        3.77        2.62      0.82 o 
   1  26   3       69.38       80.63      2.31 o 
   2  26   3        2.74        1.78      1.07 o 
   3  26   3        0.02        0.48      1.12 o 
   4  26   3      101.09       90.47      2.47 o 
   5  26   3        0.16        0.00      0.90 o 
  -5  27   3      241.48      244.51      5.80 o 
  -4  27   3       32.65       31.00      1.65 o 
  -3  27   3      124.12      120.18      2.88 o 
  -2  27   3      104.56      103.93      2.88 o 
  -1  27   3      264.28      260.64      4.53 o 
   0  27   3        0.16        0.24      0.82 o 
   1  27   3      271.01      281.58      6.07 o 
   2  27   3      183.93      199.16      7.14 o 
   3  27   3        4.95        3.57      1.01 o 
   4  27   3       90.94       91.66      2.47 o 
   5  27   3      172.50      200.35      4.12 o 
  -5  28   3       20.64       21.95      1.65 o 
  -4  28   3       52.01       52.34      2.30 o 
  -3  28   3        1.78        1.78      0.91 o 
  -2  28   3      542.55      547.86      7.83 o 
  -1  28   3        8.78       12.19      1.24 o 
   0  28   3      137.81      147.13      3.30 o 
   1  28   3       28.09       27.42      2.85 o 
   2  28   3       46.52       46.39      3.57 o 
   3  28   3       11.61       11.42      2.14 o 
   4  28   3        9.90       12.33      1.24 o 
  -4  29   3       33.38       32.96      1.89 o 
  -3  29   3      283.64      289.89      5.21 o 
  -2  29   3       34.52       47.91      2.06 o 
  -1  29   3      693.12      705.91      9.62 o 
   0  29   3      148.68      154.16      3.42 o 
   1  29   3      339.51      325.22      6.80 o 
   2  29   3      276.94      273.42      8.57 o 
   3  29   3        1.08        2.85      2.14 o 
  -3  30   3        8.33        9.39      1.24 o 
  -2  30   3        0.06        0.41      1.04 o 
  -1  30   3       56.72       63.61      2.47 o 
   0  30   3      189.36      185.96      4.78 o 
   1  30   3      180.44      187.34      4.78 o 
   2  30   3      122.11      130.62      5.71 o 
   3  30   3        9.90       11.42      2.14 o 
  -2  31   3       93.83      102.02      2.88 o 
  -1  31   3      264.86      280.14      5.07 o 
   0  31   3       86.95       97.97      4.28 o 
   1  31   3       14.39        9.99      1.51 o 
   2  31   3      104.74      110.63      5.71 o 
  -1  32   3       10.95       12.23      1.78 o 
   0  32   3       44.35       44.30      2.52 o 
 -10   0   4      220.61      241.99      7.14 o 
  -8   0   4     2825.32     2937.80     56.56 o 
  -6   0   4      708.69      739.17     10.85 o 
  -4   0   4       42.65       39.62      1.51 o 
  -2   0   4     2098.71     1981.12     26.35 o 
   0   0   4     5187.55     5236.86    156.12 o 
   2   0   4      635.14      729.76      8.38 o 
   4   0   4      333.52      317.79      5.28 o 
   6   0   4      423.56      427.15     15.00 o 
   8   0   4      865.59      887.27     13.61 o 
 -10   1   4       28.08       34.21      3.21 o 
  -9   1   4        9.96       10.75      1.51 o 
  -8   1   4      452.58      452.91      9.28 o 
  -7   1   4      217.51      214.76      3.84 o 
  -6   1   4      717.40      717.80      7.57 o 
  -5   1   4      336.38      335.01      4.50 o 
  -4   1   4      101.55       90.23      1.76 o 
  -3   1   4     1268.21     1209.99     16.19 o 
  -2   1   4      314.84      287.84      3.71 o 
  -1   1   4      790.07      798.84      7.87 o 
   0   1   4     2317.68     2498.61     20.72 o 
   1   1   4     2087.76     2133.87     28.41 o 
   2   1   4       99.72      109.75      1.44 o 
   3   1   4      368.75      369.25      4.38 o 
   4   1   4      180.47      175.49      2.50 o 
   5   1   4      230.00      216.18      3.09 o 
   6   1   4      397.53      396.10      4.81 o 
   7   1   4        2.75        3.45      0.71 o 
   8   1   4       32.60       35.39      1.76 o 
   9   1   4        1.03        1.43      1.78 o 
 -10   2   4       93.31      101.35      5.00 o 
  -9   2   4        0.08        0.71      1.01 o 
  -8   2   4       17.28       10.04      1.51 o 
  -7   2   4      214.62      226.68      3.78 o 
  -6   2   4     1192.46     1212.09     17.16 o 
  -5   2   4      545.17      532.16      6.57 o 
  -4   2   4      154.72      172.47      2.59 o 
  -3   2   4     1023.69     1008.72     13.65 o 
  -2   2   4     2724.72     2782.05     30.24 o 
  -1   2   4      576.92      619.60      7.28 o 
   0   2   4     5873.37     6277.38     58.38 o 
   1   2   4     1142.20     1196.06     10.11 o 
   2   2   4       13.09       13.88      0.46 o 
   3   2   4     1213.33     1101.25     10.46 o 
   4   2   4      325.24      329.13      4.38 o 
   5   2   4     1422.29     1407.18     13.67 o 
   6   2   4       84.93       81.62      1.78 o 
   7   2   4       93.91       87.26      1.94 o 
   8   2   4      276.47      275.51      5.04 o 
   9   2   4       52.90       56.74      2.52 o 
  -9   3   4       21.71       21.63      1.71 o 
  -7   3   4        2.03        1.07      1.01 o 
  -6   3   4      494.39      452.74      7.31 o 
  -5   3   4      337.31      323.53      4.38 o 
  -4   3   4        0.59        2.00      0.54 o 
  -3   3   4     1062.36     1036.50     13.90 o 
  -2   3   4       11.60       21.50      1.53 o 
  -1   3   4      524.96      603.35      6.07 o 
   0   3   4      561.51      644.18      7.43 o 
   1   3   4      449.66      417.93      3.95 o 
   2   3   4       76.32       64.63      0.91 o 
   3   3   4       27.32       24.03      1.64 o 
   4   3   4     2464.14     2470.27     26.33 o 
   5   3   4     2022.81     1998.18     18.86 o 
   6   3   4       24.61       21.01      1.07 o 
   7   3   4      179.00      173.18      3.42 o 
   8   3   4       14.52       15.51      1.34 o 
   9   3   4       71.54       72.54      3.93 o 
  -9   4   4      233.17      244.13      5.28 o 
  -8   4   4      993.42      986.72     21.43 o 
  -7   4   4       16.46       12.35      2.14 o 
  -6   4   4       39.41       53.54      9.64 o 
  -5   4   4       23.80       24.29      1.51 o 
  -4   4   4      205.81      186.73      4.97 o 
  -3   4   4      471.31      431.90      6.30 o 
  -2   4   4      403.83      351.61      4.39 o 
  -1   4   4     1343.18     1437.48     13.59 o 
   0   4   4       39.90       85.74      1.43 o 
   1   4   4     1387.26     1459.41     15.83 o 
   2   4   4     1619.61     1658.73     13.83 o 
   3   4   4       14.88       18.88      0.72 o 
   4   4   4        8.91        7.49      0.93 o 
   5   4   4      143.02      142.24      2.30 o 
   6   4   4      208.10      192.13      2.93 o 
   7   4   4      142.67      147.37      3.14 o 
   8   4   4      212.83      214.18      3.97 o 
   9   4   4      190.67      197.19      3.97 o 
  -9   5   4       53.69       52.82      3.57 o 
  -8   5   4       67.09       66.17      7.49 o 
  -7   5   4        1.89        3.21      1.01 o 
  -6   5   4     1066.75     1134.36     16.80 o 
  -5   5   4       38.58       37.50      1.51 o 
  -4   5   4        0.04        3.71      2.14 o 
  -3   5   4       69.84       61.74      1.51 o 
  -2   5   4     2079.82     2218.05     23.99 o 
  -1   5   4     4327.09     4349.81     40.94 o 
   0   5   4       13.46       35.24      0.84 o 
   1   5   4       49.73       39.21      1.52 o 
   2   5   4      263.60      236.76      2.48 o 
   3   5   4     1167.41     1155.85     11.16 o 
   4   5   4     1136.17     1128.13     11.16 o 
   5   5   4     1140.76     1101.31     10.88 o 
   6   5   4      108.71      102.03      2.03 o 
   7   5   4       40.73       43.70      1.65 o 
   8   5   4       49.72       50.31      2.06 o 
   9   5   4       46.83       51.31      2.17 o 
  -8   6   4      167.01      167.39      4.04 o 
  -7   6   4        4.95        5.38      1.01 o 
  -6   6   4      516.33      531.36      8.59 o 
  -5   6   4        0.15        0.36      1.07 o 
  -4   6   4     1600.17     1524.05     20.99 o 
  -3   6   4      423.97      417.83      6.30 o 
  -2   6   4     2438.42     2619.66     28.42 o 
  -1   6   4      875.63      973.24      9.47 o 
   0   6   4       11.25       16.86      0.71 o 
   1   6   4      571.24      581.11      6.07 o 
   2   6   4     2465.82     2556.47     23.74 o 
   3   6   4      425.76      456.71      4.97 o 
   4   6   4       30.94       28.82      1.07 o 
   5   6   4     1108.70     1151.86     11.51 o 
   6   6   4       26.03       24.01      1.34 o 
   7   6   4        8.52       10.54      1.47 o 
   8   6   4        3.58        3.81      1.24 o 
  -8   7   4        0.57        0.00      1.01 o 
  -7   7   4      302.85      308.87      5.79 o 
  -6   7   4        4.74        7.14      1.01 o 
  -5   7   4       37.98       34.65      1.51 o 
  -4   7   4       19.46       16.70      3.21 o 
  -3   7   4      778.80      762.19     31.26 o 
  -2   7   4      557.43      630.95      6.34 o 
  -1   7   4     3208.17     3297.80     38.84 o 
   0   7   4      124.93      139.44      1.78 o 
   1   7   4        7.68        8.92      1.13 o 
   2   7   4      313.26      331.33      3.74 o 
   3   7   4      180.48      189.56      2.50 o 
   4   7   4      213.54      211.73      3.30 o 
   5   7   4     1317.71     1250.09     12.23 o 
   6   7   4       30.98       31.61      1.65 o 
   7   7   4      493.28      483.60      6.86 o 
   8   7   4       37.78       36.43      1.76 o 
  -9   8   4        3.09        2.14      1.43 o 
  -8   8   4       25.03       23.20      1.51 o 
  -7   8   4      173.20      176.32      4.04 o 
  -6   8   4       78.82       76.77      2.52 o 
  -5   8   4      347.98      347.52      6.78 o 
  -4   8   4     1412.64     1322.67     18.46 o 
  -3   8   4      116.71      110.35      2.23 o 
  -2   8   4        4.74        3.63      0.62 o 
  -1   8   4      323.58      375.12      3.69 o 
   0   8   4      729.95      771.95     11.07 o 
   1   8   4       20.13       23.40      0.72 o 
   2   8   4      302.81      282.83      3.38 o 
   3   8   4      657.74      688.32      6.96 o 
   4   8   4       45.75       40.08      1.21 o 
   5   8   4       16.32       15.01      1.24 o 
   6   8   4     1221.13     1184.19     14.02 o 
   7   8   4       38.79       35.89      1.65 o 
   8   8   4       73.18       74.82      2.47 o 
  -9   9   4        8.42       12.13      2.14 o 
  -8   9   4      176.14      177.81      4.04 o 
  -7   9   4      667.84      665.33     10.61 o 
  -6   9   4        7.83        9.99      1.01 o 
  -5   9   4      276.88      279.88      5.05 o 
  -4   9   4      231.60      267.02      5.05 o 
  -3   9   4      106.21       92.46      9.99 o 
  -2   9   4     1596.06     1676.06     15.92 o 
  -1   9   4     3116.93     3099.62     28.89 o 
   0   9   4      605.62      606.38      5.55 o 
   1   9   4      658.66      669.47      6.13 o 
   2   9   4      185.92      188.68      2.21 o 
   3   9   4        0.01        1.19      0.45 o 
   4   9   4        1.07        2.14      0.54 o 
   5   9   4       74.86       58.10      1.65 o 
   6   9   4       93.47       89.55      2.31 o 
   7   9   4      333.90      310.44      5.07 o 
   8   9   4       48.84       54.91      2.06 o 
  -9  10   4       48.35       49.34      2.52 o 
  -8  10   4       11.63       11.42      1.51 o 
  -7  10   4      456.19      450.50     11.07 o 
  -6  10   4       98.55      104.00      3.93 o 
  -5  10   4      566.70      548.24      7.01 o 
  -4  10   4      520.41      480.86      9.22 o 
  -3  10   4        2.56        2.85      0.58 o 
  -2  10   4      388.06      437.21      5.45 o 
  -1  10   4        2.01        5.17      0.45 o 
   0  10   4      482.96      450.03      4.27 o 
   1  10   4     1372.49     1389.46     11.96 o 
   2  10   4     1091.31     1123.91      9.78 o 
   3  10   4     1863.18     1820.98     30.53 o 
   4  10   4       64.70       73.12      1.67 o 
   5  10   4      449.93      396.04      5.62 o 
   6  10   4       28.28       33.57      1.65 o 
   7  10   4       28.30       29.30      1.65 o 
   8  10   4       29.00       28.72      2.23 o 
  -9  11   4       23.88       23.86      3.93 o 
  -8  11   4      170.24      170.26      4.04 o 
  -7  11   4       21.23       19.79      1.78 o 
  -6  11   4       70.70       65.70      2.52 o 
  -5  11   4      100.40       92.36      3.43 o 
  -4  11   4      630.80      612.21      7.84 o 
  -3  11   4       13.96       13.66      1.66 o 
  -1  11   4      485.20      465.23      4.98 o 
   0  11   4      311.43      278.34      2.99 o 
   1  11   4     2511.57     2426.99     20.32 o 
   2  11   4       22.38       34.01      0.92 o 
   3  11   4       19.11       15.34      1.03 o 
   4  11   4      443.78      372.61      4.45 o 
   5  11   4      225.81      209.79      3.71 o 
   6  11   4      644.18      624.01      8.25 o 
   7  11   4        8.08        7.41      1.24 o 
   8  11   4       76.04       72.83      3.03 o 
  -9  12   4       14.30       13.11      1.71 o 
  -8  12   4       31.07       28.56      3.21 o 
  -7  12   4        4.00        5.38      1.01 o 
  -6  12   4      417.54      407.51      5.77 o 
  -5  12   4      180.69      175.14      3.30 o 
  -4  12   4       67.40       72.15      2.06 o 
  -3  12   4      104.80      108.43      2.31 o 
  -1  12   4      142.14      154.30      2.37 o 
   0  12   4       10.20        5.78      0.86 o 
   1  12   4      672.07      658.38      6.19 o 
   2  12   4       30.39       12.35      0.68 o 
   3  12   4     1101.04     1064.67     10.63 o 
   4  12   4       61.82       43.47      1.31 o 
   5  12   4      287.35      279.02      4.38 o 
   6  12   4       51.09       43.16      1.76 o 
   7  12   4        9.67        9.53      1.24 o 
   8  12   4      130.79      132.19      4.28 o 
  -9  13   4        0.67        0.86      1.19 o 
  -8  13   4       40.68       47.04      2.50 o 
  -7  13   4      299.88      298.45      6.06 o 
  -6  13   4        1.36        2.14      0.82 o 
  -5  13   4      145.75      142.10      4.22 o 
  -4  13   4       50.09       46.82      1.95 o 
  -3  13   4      912.09      882.16     10.73 o 
  -1  13   4      187.65      173.28      2.16 o 
   0  13   4     1830.96     1812.47     15.42 o 
   1  13   4       61.97       72.94      1.28 o 
   2  13   4      116.29      118.29      1.77 o 
   3  13   4       54.80       52.39      1.43 o 
   4  13   4        9.12       13.66      0.93 o 
   5  13   4        7.50       10.10      1.37 o 
   6  13   4      291.73      287.91      4.66 o 
   7  13   4        7.26        5.35      1.51 o 
   8  13   4       12.52       12.96      2.50 o 
  -9  14   4      465.76      470.54      8.58 o 
  -8  14   4      123.27      123.18      3.53 o 
  -7  14   4      353.96      357.01      5.62 o 
  -6  14   4        5.75        5.91      1.13 o 
  -5  14   4      557.80      535.82      7.28 o 
  -4  14   4       97.15       84.61      2.28 o 
  -3  14   4       38.98       38.37      2.40 o 
  -2  14   4     1698.91     1672.54     78.71 o 
  -1  14   4      155.44      143.99      1.88 o 
   0  14   4      173.08      170.94      2.16 o 
   1  14   4     3583.38     3528.45     29.33 o 
   2  14   4      160.07      190.53      2.48 o 
   3  14   4      958.46      976.88      9.91 o 
   4  14   4       53.31       53.92      2.27 o 
   5  14   4      376.09      361.80      5.36 o 
   6  14   4       87.42       88.31      2.31 o 
   7  14   4        7.66        8.80      1.51 o 
   8  14   4      847.18      870.33     13.88 o 
  -8  15   4      328.87      314.11      5.21 o 
  -7  15   4      278.27      283.63      4.80 o 
  -6  15   4      151.49      140.17      2.88 o 
  -5  15   4      178.44      161.26      3.14 o 
  -4  15   4      181.29      176.84      4.67 o 
  -3  15   4      896.31      883.31     10.73 o 
  -2  15   4       24.62       26.69      1.44 o 
  -1  15   4      877.86      831.21      8.56 o 
   0  15   4      413.12      422.07      4.27 o 
   1  15   4      743.17      722.05      6.83 o 
   2  15   4     1488.28     1345.95     11.76 o 
   3  15   4       36.59       44.82      1.43 o 
   4  15   4     1005.55      897.92      9.29 o 
   5  15   4      354.06      335.18      5.63 o 
   6  15   4       49.85       46.75      2.27 o 
   7  15   4       26.12       26.06      2.02 o 
  -8  16   4        9.58        8.27      1.24 o 
  -7  16   4      132.10      133.31      3.14 o 
  -6  16   4       34.62       38.17      2.94 o 
  -5  16   4        2.07        2.62      0.82 o 
  -4  16   4        1.38        1.43      0.82 o 
  -3  16   4       15.56       12.96      1.04 o 
  -2  16   4      104.40       88.55      1.78 o 
  -1  16   4      267.07      261.82      3.47 o 
   0  16   4     1729.08     1708.05     14.58 o 
   1  16   4     2256.35     2185.08     18.44 o 
   2  16   4       41.39       52.86      1.19 o 
   3  16   4       49.18       42.13      1.43 o 
   4  16   4     1315.41     1201.25     12.06 o 
   5  16   4      239.99      236.36      3.97 o 
   6  16   4        1.57        0.00      1.01 o 
   7  16   4       61.38       66.75      3.03 o 
  -8  17   4       57.61       56.39      2.52 o 
  -7  17   4        1.31        4.38      1.04 o 
  -6  17   4      497.74      499.98      7.14 o 
  -5  17   4      245.43      224.32      3.97 o 
  -4  17   4      153.83      149.70      2.88 o 
  -3  17   4      536.73      507.16      7.01 o 
  -2  17   4       23.99       25.44      1.07 o 
  -1  17   4       15.32       15.61      0.84 o 
   0  17   4      244.52      243.59      3.13 o 
   1  17   4     1684.99     1669.14     14.45 o 
   2  17   4      211.39      209.00      2.61 o 
   3  17   4      380.28      354.29      4.37 o 
   4  17   4     1339.24     1253.77     12.68 o 
   5  17   4       50.67       48.07      1.79 o 
   6  17   4        2.57        0.71      1.01 o 
   7  17   4        0.96        3.21      1.51 o 
  -8  18   4        1.61        1.87      0.91 o 
  -7  18   4       58.77       65.06      1.86 o 
  -6  18   4        2.20        4.41      0.91 o 
  -5  18   4      129.24      125.45      2.88 o 
  -4  18   4      284.10      281.44      4.53 o 
  -3  18   4     1248.15     1246.81     14.72 o 
  -2  18   4       58.74       66.13      1.67 o 
  -1  18   4        5.30        4.41      0.71 o 
   0  18   4      218.52      229.99      3.11 o 
   1  18   4        8.69        8.43      0.66 o 
   2  18   4        8.02       10.22      1.00 o 
   3  18   4       43.37       43.21      1.43 o 
   4  18   4      102.92       97.12      2.14 o 
   5  18   4      103.29      106.87      2.59 o 
   6  18   4        0.89        0.00      1.07 o 
   7  18   4      820.48      802.96     13.10 o 
  -8  19   4        0.06        0.00      0.82 o 
  -7  19   4       16.42       17.28      1.21 o 
  -6  19   4      508.49      499.36      7.14 o 
  -5  19   4      238.97      225.55      6.72 o 
  -4  19   4      129.21      125.52      2.88 o 
  -3  19   4     1544.53     1488.46     17.34 o 
  -2  19   4     1189.88     1124.59     13.48 o 
  -1  19   4      133.43      138.19      2.39 o 
   0  19   4      240.89      222.99      4.09 o 
   1  19   4        2.63        0.71      0.50 o 
   2  19   4       41.39       43.45      1.19 o 
   3  19   4        9.43        6.85      0.71 o 
   4  19   4      789.16      813.37      8.75 o 
   5  19   4        0.02        0.00      1.01 o 
   6  19   4        0.26        0.00      1.01 o 
   7  19   4       96.19       99.63      3.53 o 
  -7  20   4      161.28      158.81      3.02 o 
  -6  20   4        6.51        9.07      1.07 o 
  -5  20   4        1.13        1.43      0.82 o 
  -4  20   4        1.32        1.67      0.82 o 
  -3  20   4      906.20      919.08     11.55 o 
  -2  20   4        7.55        6.42      0.82 o 
  -1  20   4        3.41        5.19      0.71 o 
   0  20   4       18.87       22.33      1.24 o 
   1  20   4      548.83      546.89      5.55 o 
   2  20   4      296.25      292.60      3.93 o 
   3  20   4        0.25        0.00      0.71 o 
   4  20   4      160.07      141.38      2.50 o 
   5  20   4      280.06      280.64      5.79 o 
   6  20   4       82.33       90.07      4.28 o 
  -7  21   4       24.85       24.51      1.43 o 
  -6  21   4      504.78      500.09      6.33 o 
  -5  21   4      574.94      543.06      7.83 o 
  -4  21   4     1377.58     1333.04     16.10 o 
  -3  21   4       49.67       46.94      1.81 o 
  -2  21   4       11.20       12.22      1.24 o 
  -1  21   4      110.83      108.61      2.47 o 
   0  21   4        6.39        7.39      0.77 o 
   1  21   4        0.51        1.07      0.71 o 
   2  21   4      130.01      126.15      2.30 o 
   3  21   4       25.11       28.06      1.85 o 
   4  21   4      301.71      299.69      4.95 o 
   5  21   4      461.90      436.93     10.35 o 
   6  21   4      350.52      349.90      7.07 o 
  -7  22   4       62.27       66.34      2.14 o 
  -6  22   4       15.98       14.33      1.07 o 
  -5  22   4      174.36      180.46      3.11 o 
  -4  22   4        3.64        5.59      1.48 o 
  -3  22   4        3.39        4.49      1.04 o 
  -2  22   4      115.28      112.33      2.73 o 
  -1  22   4       74.36       70.24      2.06 o 
   0  22   4      156.35      144.85      2.50 o 
   1  22   4      134.98      132.49      2.50 o 
   2  22   4      108.68      115.07      2.22 o 
   3  22   4      427.33      417.77      5.17 o 
   4  22   4       36.59       40.92      1.65 o 
   5  22   4       86.85       83.99      3.21 o 
   6  22   4      166.72      167.75      4.54 o 
  -6  23   4       16.23       16.63      1.21 o 
  -5  23   4      109.73      101.08      2.39 o 
  -4  23   4        0.09        1.07      0.71 o 
  -3  23   4      140.51      121.89      2.88 o 
  -2  23   4      339.90      317.90      5.07 o 
  -1  23   4      374.90      364.71      5.85 o 
   0  23   4      492.59      494.21      7.01 o 
   1  23   4       91.44       88.64      1.94 o 
   2  23   4      718.15      750.22      9.62 o 
   3  23   4       61.09       60.38      1.78 o 
   4  23   4      184.14      183.44      4.21 o 
   5  23   4       42.27       40.69      2.52 o 
   6  23   4      371.02      374.11      7.57 o 
  -6  24   4       29.64       30.84      1.67 o 
  -5  24   4      323.28      306.47      4.54 o 
  -4  24   4      382.68      361.24      4.90 o 
  -3  24   4      182.30      176.63      3.71 o 
  -2  24   4       56.86       58.30      2.06 o 
  -1  24   4       13.23       13.12      1.24 o 
   0  24   4      108.37      110.54      4.69 o 
   1  24   4        4.04        6.23      0.77 o 
   2  24   4      116.47      109.29      2.59 o 
   3  24   4      480.53      456.77      6.73 o 
   4  24   4        8.39        7.72      1.24 o 
   5  24   4      163.76      151.16      8.21 o 
  -6  25   4        2.58        2.57      0.84 o 
  -5  25   4       59.49       57.91      1.94 o 
  -4  25   4      102.33      101.19      2.88 o 
  -3  25   4        6.18        7.21      1.24 o 
  -2  25   4       29.61       30.47      1.65 o 
  -1  25   4        0.34        0.71      0.82 o 
   0  25   4      245.28      246.16      4.25 o 
   1  25   4       48.32       51.87      2.91 o 
   2  25   4      658.42      667.05      8.79 o 
   3  25   4      307.90      343.17      5.49 o 
   4  25   4      137.43      139.74      3.30 o 
   5  25   4        0.42        0.00      1.01 o 
  -5  26   4      118.93      124.71      2.75 o 
  -4  26   4       68.13       63.12      2.47 o 
  -3  26   4       13.88       13.56      1.24 o 
  -2  26   4       60.88       50.37      2.06 o 
  -1  26   4        4.71        4.19      0.91 o 
   0  26   4       96.87      101.93      2.73 o 
   1  26   4        0.00        0.00      0.82 o 
   2  26   4      373.46      393.46      8.57 o 
   3  26   4      465.17      453.30      8.32 o 
   4  26   4      108.51      103.58      2.88 o 
  -5  27   4        0.56        0.95      1.24 o 
  -4  27   4       56.40       59.59      2.44 o 
  -3  27   4       21.57       23.14      1.65 o 
  -2  27   4      161.00      164.58      3.71 o 
  -1  27   4      149.28      153.67      3.42 o 
   0  27   4      107.29      102.45      2.73 o 
   1  27   4        0.04        1.19      0.82 o 
   2  27   4       13.19       27.12      2.85 o 
   3  27   4        2.83        3.71      1.19 o 
   4  27   4        4.12        2.85      1.51 o 
  -4  28   4      353.92      357.71      6.18 o 
  -3  28   4       29.96       26.29      1.65 o 
  -2  28   4        0.17        0.00      0.82 o 
  -1  28   4      179.20      186.39      5.40 o 
   0  28   4       14.41       16.95      1.47 o 
   1  28   4       69.96       74.06      2.47 o 
   2  28   4       10.41        6.42      2.14 o 
   3  28   4      464.92      491.96     12.85 o 
  -3  29   4        1.48        0.92      1.04 o 
  -2  29   4       17.35       19.11      1.65 o 
  -1  29   4      153.35      170.22      5.13 o 
   0  29   4       14.84       12.62      1.24 o 
   1  29   4        0.74        3.57      2.14 o 
   2  29   4      211.48      222.00      7.85 o 
   3  29   4      153.15      189.87      7.14 o 
  -2  30   4      166.25      175.36      3.83 o 
  -1  30   4      122.17      118.38      3.30 o 
   0  30   4       75.11       75.45      2.47 o 
   1  30   4      226.37      234.14      7.85 o 
   2  30   4       56.94       63.52      4.28 o 
  -1  31   4      444.64      453.35      7.14 o 
   0  31   4        1.87        1.07      1.51 o 
  -9   0   5      436.02      479.82     12.14 o 
  -7   0   5       20.98       19.98      2.14 o 
  -5   0   5     1736.73     1688.18     23.26 o 
  -3   0   5        5.79        8.11      1.43 o 
  -1   0   5     3353.80     3482.78     46.42 o 
   1   0   5      262.52      218.63      3.14 o 
   3   0   5      270.28      146.37      4.28 o 
   5   0   5     1580.28     1536.85     22.17 o 
   7   0   5       16.40       16.22      2.85 o 
  -9   1   5       40.85       48.20      2.52 o 
  -8   1   5       36.03       35.77      3.93 o 
  -7   1   5        5.30        6.09      1.01 o 
  -6   1   5      136.63      133.28      2.73 o 
  -5   1   5       16.49       23.88      2.62 o 
  -4   1   5        1.81        1.21      0.62 o 
  -3   1   5      611.50      660.44      6.96 o 
  -2   1   5      941.60      965.67      9.56 o 
  -1   1   5      287.28      347.05      3.93 o 
   0   1   5      277.59      278.18      2.62 o 
   1   1   5     1168.35     1240.46      9.73 o 
   2   1   5     3872.73     3875.69     38.35 o 
   3   1   5      531.46      519.35      6.45 o 
   4   1   5       27.37       25.01      1.07 o 
   5   1   5       52.66       54.63      1.43 o 
   6   1   5      291.07      283.52      3.90 o 
   7   1   5      126.63      119.49      2.39 o 
   8   1   5      219.01      210.44      3.97 o 
  -9   2   5       26.27       31.78      2.23 o 
  -8   2   5      165.87      169.92      4.54 o 
  -7   2   5       55.34       59.25      2.52 o 
  -6   2   5       13.91       14.51      1.04 o 
  -5   2   5      380.41      373.18      5.07 o 
  -4   2   5       81.75       81.03      2.02 o 
  -3   2   5        3.20        5.71      0.84 o 
  -2   2   5     1544.03     1598.05     17.49 o 
  -1   2   5      491.63      517.36      5.36 o 
   0   2   5      463.64      483.27      4.53 o 
   1   2   5      155.88      154.11      1.69 o 
   2   2   5      111.05       98.92      1.67 o 
   3   2   5       24.43       21.11      2.27 o 
   4   2   5      240.26      222.23      4.12 o 
   5   2   5      474.93      477.84      5.53 o 
   6   2   5      267.07      271.05      4.22 o 
   7   2   5       62.15       62.08      2.52 o 
   8   2   5        4.92        4.76      1.24 o 
  -9   3   5       68.21       70.73      3.03 o 
  -8   3   5     1316.27     1340.84     19.71 o 
  -7   3   5        4.59        7.42      1.43 o 
  -6   3   5      385.97      379.31      6.78 o 
  -5   3   5      203.17      199.34      5.71 o 
  -4   3   5        8.62        7.01      0.82 o 
  -3   3   5      794.54      788.66     13.04 o 
  -2   3   5      385.63      419.89      5.21 o 
  -1   3   5      188.65      168.88      2.59 o 
   0   3   5      157.41      146.03      2.03 o 
   1   3   5        8.42       11.34      0.64 o 
   2   3   5     1698.47     1720.27     14.46 o 
   3   3   5     1382.60     1346.73     13.05 o 
   4   3   5     1843.97     1830.26     17.52 o 
   5   3   5        4.07        1.78      0.71 o 
   6   3   5        8.18        9.95      0.93 o 
   7   3   5       71.44       71.80      2.31 o 
   8   3   5      181.05      190.09      5.10 o 
  -9   4   5        9.31       10.36      1.51 o 
  -8   4   5     1002.22      998.93     21.08 o 
  -7   4   5      412.38      413.30     12.50 o 
  -6   4   5       11.90        8.22      1.01 o 
  -5   4   5      116.57      103.26      2.74 o 
  -4   4   5       62.82       59.91      1.47 o 
  -3   4   5      760.20      756.09     17.51 o 
  -2   4   5     2299.06     2311.95     25.09 o 
  -1   4   5       35.07       46.22      1.07 o 
   0   4   5      680.26      690.74      8.25 o 
   1   4   5      405.33      333.94      7.23 o 
   2   4   5      105.54      119.74      1.60 o 
   3   4   5     4880.77     4938.63     48.16 o 
   4   4   5        1.10        0.00      0.82 o 
   5   4   5      160.96      171.99      2.75 o 
   6   4   5      310.24      295.27      4.09 o 
   7   4   5      368.21      361.33      5.62 o 
   8   4   5        0.56        2.62      1.24 o 
  -9   5   5       65.66       74.67      3.03 o 
  -8   5   5        0.09        0.00      1.43 o 
  -7   5   5       53.97       59.14      2.23 o 
  -6   5   5      205.90      199.00      6.07 o 
  -5   5   5      148.71      149.91      6.42 o 
  -4   5   5       11.61        7.92      1.01 o 
  -3   5   5      398.73      388.14      6.78 o 
  -2   5   5       41.75       51.11      2.59 o 
  -1   5   5      220.96      236.56      2.86 o 
   0   5   5      391.18      401.28      4.37 o 
   1   5   5      296.70      344.01      4.53 o 
   2   5   5       43.34       41.95      1.13 o 
   3   5   5     2615.76     2580.85     23.90 o 
   4   5   5      583.94      548.45      6.06 o 
   5   5   5        0.00        0.36      0.71 o 
   6   5   5      281.61      271.09      4.53 o 
   7   5   5      142.35      142.36      3.14 o 
   8   5   5       41.33       45.73      2.06 o 
  -9   6   5      116.18      119.46      5.00 o 
  -8   6   5        4.65        0.00      1.43 o 
  -7   6   5      461.82      484.11      9.64 o 
  -6   6   5      103.92      107.80      3.03 o 
  -5   6   5        0.03        1.78      1.01 o 
  -4   6   5       51.72       62.09      4.64 o 
  -3   6   5      440.30      465.44     12.14 o 
  -2   6   5        0.14        1.14      0.48 o 
  -1   6   5      282.29      269.83      3.29 o 
   0   6   5      277.25      282.00      3.38 o 
   2   6   5        4.28        1.33      0.43 o 
   3   6   5     1216.13     1164.97     11.52 o 
   4   6   5     1680.24     1621.14     15.63 o 
   5   6   5      101.49       76.30      1.78 o 
   6   6   5      462.37      452.03      6.45 o 
   7   6   5      286.88      269.72      4.66 o 
   8   6   5       32.95       35.41      1.89 o 
  -9   7   5      165.20      163.46      6.42 o 
  -8   7   5       11.15       12.53      3.57 o 
  -7   7   5       68.63       70.39      2.52 o 
  -6   7   5      187.35      176.35      4.04 o 
  -5   7   5        0.29        1.78      1.01 o 
  -4   7   5     2327.96     2298.74     69.11 o 
  -3   7   5       90.33       92.37      2.23 o 
  -2   7   5      324.07      312.32      4.82 o 
  -1   7   5        1.89        4.83      0.45 o 
   0   7   5      203.91      212.06      3.14 o 
   1   7   5      645.82      635.90      9.60 o 
   2   7   5      118.67      120.58      1.94 o 
   3   7   5      815.33      703.51      6.51 o 
   4   7   5      234.05      240.79      3.18 o 
   5   7   5       55.77       35.72      1.65 o 
   6   7   5      593.73      583.54      7.96 o 
   7   7   5        0.66        0.71      0.82 o 
   8   7   5        1.58        1.90      1.24 o 
  -9   8   5      151.80      154.18      5.71 o 
  -8   8   5      227.12      216.46      4.78 o 
  -7   8   5      532.22      514.85     11.07 o 
  -6   8   5       82.32       81.37      2.52 o 
  -5   8   5        7.10        6.09      1.01 o 
  -4   8   5     1457.43     1472.55     33.61 o 
  -3   8   5       80.40       54.25      2.86 o 
  -2   8   5       79.46       86.09      1.89 o 
  -1   8   5      907.44      918.67     10.11 o 
   0   8   5      404.93      411.64      5.21 o 
   1   8   5     2492.92     2551.17     27.44 o 
   2   8   5      492.19      502.91      6.45 o 
   3   8   5      189.60      145.77      2.09 o 
   4   8   5        2.58        1.78      0.71 o 
   5   8   5      146.55      124.69      2.88 o 
   6   8   5        1.01        2.38      0.82 o 
   7   8   5      307.01      304.17      5.07 o 
   8   8   5      199.30      194.94      4.05 o 
  -9   9   5       27.14       27.12      2.85 o 
  -8   9   5      121.83      114.75      4.64 o 
  -7   9   5        0.12        3.21      1.07 o 
  -6   9   5      322.80      318.80      6.06 o 
  -5   9   5      220.19      220.62      4.54 o 
  -4   9   5     1166.71     1162.08     16.68 o 
  -3   9   5      598.86      598.44     17.86 o 
  -2   9   5       27.88       34.81      0.93 o 
  -1   9   5       56.03       41.87      1.78 o 
   0   9   5       42.78       42.13      1.24 o 
   1   9   5       35.25       31.86      1.07 o 
   2   9   5      238.02      208.87      2.93 o 
   3   9   5     1309.24     1282.90     11.25 o 
   4   9   5      475.14      481.83      7.12 o 
   5   9   5      251.39      235.38      4.12 o 
   6   9   5      186.04      182.43      3.42 o 
   7   9   5      679.36      666.25     10.58 o 
   8   9   5       90.81       85.94      3.26 o 
  -9  10   5        3.00        1.43      1.43 o 
  -8  10   5      184.12      197.28      7.14 o 
  -7  10   5       47.15       56.02      2.23 o 
  -6  10   5      438.77      437.07      7.57 o 
  -5  10   5       61.84       59.46      3.57 o 
  -4  10   5        6.20        5.00      1.01 o 
  -3  10   5       58.51       68.74      2.24 o 
  -2  10   5      155.72      173.72      2.89 o 
  -1  10   5      182.50      183.85      2.39 o 
   0  10   5      784.60      750.49      7.59 o 
   1  10   5      235.58      229.82      3.02 o 
   2  10   5       21.33       15.89      0.93 o 
   3  10   5      792.40      818.89      8.48 o 
   4  10   5      493.83      493.48      6.60 o 
   5  10   5        0.08        2.14      0.82 o 
   6  10   5      102.44       98.84      2.47 o 
   7  10   5      123.62      134.98      3.14 o 
   8  10   5       23.45       23.33      1.76 o 
  -9  11   5      166.14      171.02      4.54 o 
  -8  11   5       36.04       39.98      2.02 o 
  -7  11   5        8.73       10.90      1.51 o 
  -6  11   5       17.82       16.96      1.78 o 
  -5  11   5       77.21       73.77      4.28 o 
  -4  11   5        5.18        6.90      1.12 o 
  -3  11   5     1203.07     1145.70     13.48 o 
  -2  11   5       53.69       50.05      1.65 o 
  -1  11   5      661.50      633.71      6.60 o 
   0  11   5       57.09       56.36      1.28 o 
   1  11   5       52.54       50.39      1.12 o 
   2  11   5      507.37      514.98      5.71 o 
   3  11   5       32.19       50.00      1.43 o 
   4  11   5      489.22      471.63      6.45 o 
   5  11   5      241.40      209.05      3.71 o 
   6  11   5       64.80       60.79      2.89 o 
   7  11   5      226.99      225.30      4.25 o 
  -8  12   5        0.23        0.00      1.43 o 
  -7  12   5       80.20       72.12      2.52 o 
  -6  12   5      255.20      242.75      5.05 o 
  -5  12   5       36.40       30.71      2.02 o 
  -4  12   5      121.00      126.88      2.47 o 
  -3  12   5        6.50        6.70      1.24 o 
  -2  12   5      227.76      213.26      3.42 o 
  -1  12   5     3013.61     2925.58     32.31 o 
   0  12   5     2058.27     2089.32     17.73 o 
   1  12   5      191.69      180.32      2.29 o 
   2  12   5      101.62       91.59      2.27 o 
   3  12   5      108.50      114.51      2.16 o 
   4  12   5      135.13      146.42      2.88 o 
   5  12   5      255.03      254.50      4.63 o 
   6  12   5      484.61      467.94      6.73 o 
   7  12   5        8.35        8.84      1.24 o 
  -8  13   5       39.21       37.26      2.23 o 
  -7  13   5        3.41        3.71      1.19 o 
  -6  13   5       13.44       13.29      1.51 o 
  -5  13   5        9.34        7.62      0.91 o 
  -4  13   5       74.97       77.89      2.06 o 
  -3  13   5     1423.55     1402.07     16.24 o 
  -2  13   5      363.57      341.83      4.23 o 
  -1  13   5     3668.34     3690.37     34.34 o 
   0  13   5      191.51      174.71      2.26 o 
   1  13   5       60.05       55.18      1.19 o 
   2  13   5     1456.56     1302.67     12.78 o 
   3  13   5      143.49      138.82      3.19 o 
   4  13   5       26.50       29.16      1.83 o 
   5  13   5       36.42       33.67      1.65 o 
   6  13   5        0.75        2.85      1.18 o 
   7  13   5       76.97       78.59      2.47 o 
  -8  14   5        7.00        9.50      1.51 o 
  -7  14   5        1.16        1.78      1.01 o 
  -6  14   5        1.08        0.36      1.01 o 
  -5  14   5      245.60      232.31      4.12 o 
  -4  14   5      297.62      283.22      4.53 o 
  -3  14   5       46.60       49.46      1.97 o 
  -2  14   5       88.85       88.19      1.78 o 
  -1  14   5     1803.87     1734.36     16.71 o 
   0  14   5       97.18      124.20      1.84 o 
   1  14   5      160.63      154.30      2.09 o 
   2  14   5      399.88      309.61      3.93 o 
   3  14   5       37.39       42.19      1.75 o 
   4  14   5      167.45      146.10      2.88 o 
   5  14   5      254.73      256.31      4.25 o 
   6  14   5       20.84       18.88      1.34 o 
   7  14   5       23.25       25.06      2.02 o 
  -8  15   5      228.39      225.32      5.05 o 
  -7  15   5        4.23        4.28      1.19 o 
  -6  15   5       11.89       12.02      1.24 o 
  -5  15   5       96.66       94.17      2.85 o 
  -4  15   5       16.22       14.61      1.24 o 
  -3  15   5      492.94      466.89      6.60 o 
  -2  15   5      730.73      726.14      7.76 o 
  -1  15   5       19.77       24.28      2.79 o 
   0  15   5       31.60       28.94      1.11 o 
   1  15   5       16.45       19.48      0.78 o 
   2  15   5     1328.92     1204.75     12.06 o 
   3  15   5        7.24        8.41      1.34 o 
   4  15   5       40.47       33.09      1.65 o 
   5  15   5       13.97       14.30      1.24 o 
   6  15   5        0.13        1.61      0.91 o 
   7  15   5      111.50      113.60      3.57 o 
  -8  16   5        1.81        1.28      1.19 o 
  -7  16   5        6.78        7.65      1.51 o 
  -6  16   5        6.78        6.17      1.79 o 
  -5  16   5      364.28      353.78      5.36 o 
  -4  16   5      738.75      701.33      9.07 o 
  -3  16   5      116.64      120.57      2.88 o 
  -2  16   5      626.00      596.31      6.69 o 
  -1  16   5      665.01      654.64      7.13 o 
   0  16   5      200.17      184.61      2.75 o 
   1  16   5       57.96       62.77      1.33 o 
   2  16   5      368.06      358.42      4.54 o 
   3  16   5       34.96       31.93      1.34 o 
   4  16   5      142.84      142.95      3.07 o 
   5  16   5      730.36      701.99      9.20 o 
   6  16   5      919.84      918.05     13.99 o 
   7  16   5        7.03        6.07      1.51 o 
  -8  17   5       32.18       28.20      2.02 o 
  -7  17   5       67.89       62.17      2.52 o 
  -6  17   5        7.21        5.84      1.04 o 
  -5  17   5     1603.81     1548.60     18.30 o 
  -4  17   5      274.13      270.37      4.53 o 
  -3  17   5       15.81       16.51      3.39 o 
  -2  17   5      387.64      381.81      4.70 o 
  -1  17   5       69.34       74.45      1.78 o 
   0  17   5      220.72      194.99      3.02 o 
   1  17   5      476.45      481.58      4.91 o 
   2  17   5       69.19       96.58      2.03 o 
   3  17   5       89.91       91.80      2.06 o 
   4  17   5        1.18        1.43      0.82 o 
   5  17   5        0.67        0.71      0.82 o 
   6  17   5      122.96      126.78      4.04 o 
  -7  18   5        0.99        1.25      0.91 o 
  -6  18   5        9.52       13.06      2.74 o 
  -5  18   5      141.10      153.64      3.33 o 
  -4  18   5       90.80       90.23      2.47 o 
  -3  18   5       89.49       95.08      2.47 o 
  -2  18   5     1396.71     1368.10     13.75 o 
  -1  18   5       39.82       37.03      1.43 o 
   0  18   5       26.33       26.74      1.07 o 
   1  18   5        1.50        0.59      0.51 o 
   2  18   5     1244.60     1147.26     11.61 o 
   3  18   5       28.06       26.93      1.31 o 
   4  18   5        0.79        0.48      0.82 o 
   5  18   5       53.79       50.49      2.31 o 
   6  18   5      482.85      490.03      8.83 o 
  -7  19   5      275.65      271.11      4.95 o 
  -6  19   5      623.55      605.80      8.51 o 
  -5  19   5      631.91      610.83      8.38 o 
  -4  19   5       32.78       36.16      1.74 o 
  -3  19   5      119.53      110.78      2.73 o 
  -2  19   5       36.48       39.53      1.43 o 
  -1  19   5     1277.15     1232.19     12.50 o 
   0  19   5       21.93       21.89      1.07 o 
   1  19   5      639.32      595.70      6.60 o 
   2  19   5       61.29       50.43      1.58 o 
   3  19   5      149.63      142.51      2.50 o 
   4  19   5      235.13      248.46      7.06 o 
   5  19   5       43.20       49.50      2.06 o 
   6  19   5      980.08     1020.49     15.91 o 
  -7  20   5       14.55       17.71      1.65 o 
  -6  20   5      144.85      145.24      3.30 o 
  -5  20   5       73.01       80.02      2.47 o 
  -4  20   5      500.65      480.66      7.93 o 
  -3  20   5       67.56       59.40      2.06 o 
  -2  20   5     1212.12     1181.99     14.16 o 
  -1  20   5        0.97        3.77      1.30 o 
   0  20   5      203.43      196.14      3.02 o 
   1  20   5       36.56       32.90      1.34 o 
   2  20   5       17.83       23.89      1.44 o 
   3  20   5        4.56        3.80      0.71 o 
   4  20   5      231.78      235.16      4.12 o 
   5  20   5      205.26      203.09      5.05 o 
   6  20   5       60.94       67.60      3.21 o 
  -7  21   5      117.64      114.18      2.66 o 
  -6  21   5       36.22       40.19      1.89 o 
  -5  21   5      283.34      265.84      4.80 o 
  -4  21   5      874.32      822.32     10.72 o 
  -3  21   5        6.51        9.28      1.24 o 
  -2  21   5       18.51       22.42      1.47 o 
  -1  21   5      121.94      129.00      2.39 o 
   0  21   5      128.54      132.00      2.50 o 
   1  21   5      223.08      242.67      3.61 o 
   2  21   5      133.51      139.73      2.88 o 
   3  21   5        3.32        2.32      0.93 o 
   4  21   5      158.81      168.76      4.64 o 
   5  21   5      108.45      107.80      3.53 o 
  -6  22   5       13.36       11.73      1.24 o 
  -5  22   5      366.15      359.55      5.90 o 
  -4  22   5      188.86      187.13      3.71 o 
  -3  22   5       17.65       18.86      1.47 o 
  -2  22   5      418.44      398.33      6.04 o 
  -1  22   5      187.04      184.91      3.56 o 
   0  22   5      324.84      333.76      4.45 o 
   1  22   5      353.50      337.84      5.58 o 
   2  22   5       28.08       32.77      1.65 o 
   3  22   5       19.22       17.05      1.07 o 
   4  22   5       20.16       20.91      1.43 o 
   5  22   5      173.88      174.93      4.54 o 
  -6  23   5      185.96      180.42      3.38 o 
  -5  23   5       22.23       22.46      1.65 o 
  -4  23   5        1.63        1.87      0.95 o 
  -3  23   5      230.19      217.74      4.12 o 
  -2  23   5       57.06       53.90      2.06 o 
  -1  23   5      531.55      517.99      7.42 o 
   0  23   5      187.28      190.85      3.11 o 
   1  23   5      684.83      714.73     17.06 o 
   2  23   5       14.94       11.22      1.24 o 
   3  23   5      373.31      362.97      4.81 o 
   4  23   5        2.65        0.71      0.82 o 
   5  23   5       15.49       17.40      2.14 o 
  -5  24   5        0.61        0.00      0.91 o 
  -4  24   5       85.19       81.48      2.47 o 
  -3  24   5       69.20       66.62      2.47 o 
  -2  24   5      110.22      106.86      2.73 o 
  -1  24   5       53.94       55.66      2.19 o 
   0  24   5      943.14      962.76     12.09 o 
   1  24   5       12.49       12.16      1.24 o 
   2  24   5        4.07        4.55      0.91 o 
   3  24   5       10.95       11.14      1.24 o 
   4  24   5       40.33       42.35      2.06 o 
  -5  25   5       17.52       12.49      1.13 o 
  -4  25   5        5.92        6.52      1.24 o 
  -3  25   5      761.97      769.51     10.31 o 
  -2  25   5       58.11       58.93      2.17 o 
  -1  25   5       48.17       56.20      2.06 o 
   0  25   5      347.77      385.67      6.04 o 
   1  25   5        0.22        0.00      0.82 o 
   2  25   5      110.80      113.71      3.42 o 
   3  25   5       82.47       82.80      3.03 o 
   4  25   5       58.49       55.83      5.35 o 
  -4  26   5       59.72       57.34      2.31 o 
  -3  26   5       52.93       55.89      2.17 o 
  -2  26   5       14.45       12.49      1.24 o 
  -1  26   5       26.47       28.33      1.65 o 
   0  26   5      383.08      355.81      5.62 o 
   1  26   5        3.04        2.14      1.51 o 
   2  26   5        5.26        4.76      1.24 o 
   3  26   5       34.29       34.54      2.23 o 
  -4  27   5       47.33       50.96      2.31 o 
  -3  27   5      412.72      409.12      6.60 o 
  -2  27   5        8.96       10.03      1.34 o 
  -1  27   5      210.68      203.05      4.12 o 
   0  27   5       56.56       56.92      2.17 o 
   1  27   5       82.56      106.93      7.85 o 
   2  27   5       19.40       22.22      2.02 o 
   3  27   5      105.57      110.14      7.14 o 
  -3  28   5       44.95       44.47      2.07 o 
  -2  28   5      105.72      101.89      2.88 o 
  -1  28   5      152.56      153.59      3.55 o 
   0  28   5       41.71       37.72      1.89 o 
   1  28   5      183.56      175.90      5.71 o 
   2  28   5      303.99      319.12      9.99 o 
  -2  29   5       30.76       28.03      1.89 o 
  -1  29   5       33.15       25.02      1.76 o 
   0  29   5       23.41       38.04      2.85 o 
   1  29   5       44.57       47.11      2.52 o 
  -8   0   6       23.93       25.69      2.85 o 
  -6   0   6       72.24       72.09      3.57 o 
  -4   0   6     2340.99     2282.52     30.87 o 
  -2   0   6      155.52      145.29      3.03 o 
   0   0   6       25.59       22.13      1.04 o 
   2   0   6       17.58       20.01      1.51 o 
   4   0   6      700.16      695.96     10.85 o 
   6   0   6      143.29      146.08      3.76 o 
  -9   1   6        2.71        0.71      1.01 o 
  -8   1   6        1.29        0.36      1.01 o 
  -7   1   6      122.08      134.56      3.53 o 
  -6   1   6       10.73        9.65      1.51 o 
  -5   1   6       40.23       41.26      1.47 o 
  -4   1   6      451.02      458.18      5.24 o 
  -3   1   6      742.41      738.94      7.67 o 
  -2   1   6        0.78        1.90      0.45 o 
  -1   1   6     2108.96     2087.93     19.87 o 
   0   1   6       55.24       51.86      1.12 o 
   1   1   6       23.25       23.43      0.73 o 
   2   1   6      514.17      520.12      5.80 o 
   3   1   6        1.92        4.57      0.82 o 
   4   1   6       48.53       43.93      1.43 o 
   5   1   6      247.64      231.95      3.38 o 
   6   1   6        5.35        8.07      1.07 o 
   7   1   6      984.59     1015.89     12.77 o 
  -9   2   6       55.32       61.76      3.03 o 
  -8   2   6       11.66       11.79      1.51 o 
  -7   2   6      175.60      177.41      4.54 o 
  -6   2   6      150.84      155.63      4.04 o 
  -5   2   6       33.77       30.89      2.48 o 
  -4   2   6     1657.59     1672.64     16.18 o 
  -3   2   6     1420.62     1466.02     14.38 o 
  -2   2   6       83.76       91.74      1.78 o 
  -1   2   6      100.17       88.03      1.78 o 
   0   2   6      637.35      657.99      7.64 o 
   1   2   6     1578.59     1592.29     12.46 o 
   2   2   6       85.81       91.89      2.27 o 
   3   2   6      636.89      604.40      6.60 o 
   4   2   6      166.37      158.33      2.66 o 
   5   2   6       21.16       21.61      1.07 o 
   6   2   6      179.89      176.68      3.02 o 
   7   2   6      110.26      119.28      3.14 o 
  -9   3   6        6.07        6.46      1.51 o 
  -8   3   6        1.44        1.43      1.01 o 
  -7   3   6       45.77       47.28      2.85 o 
  -6   3   6       14.61       15.31      1.59 o 
  -5   3   6       54.22       47.20      1.65 o 
  -4   3   6      107.79      106.17      2.40 o 
  -3   3   6      213.94      197.16      3.14 o 
  -2   3   6       28.93       25.21      1.07 o 
  -1   3   6       65.40       60.71      1.43 o 
   0   3   6     2004.12     2004.26     19.06 o 
   1   3   6      745.07      740.35      6.22 o 
   2   3   6        0.03        0.00      0.71 o 
   3   3   6        3.11        3.57      0.71 o 
   4   3   6        0.68        0.54      0.71 o 
   5   3   6       38.53       36.07      1.43 o 
   6   3   6      632.04      611.09      7.12 o 
   7   3   6        5.20        4.52      1.24 o 
  -9   4   6       23.11       28.62      2.02 o 
  -8   4   6       22.18       21.06      2.02 o 
  -7   4   6       55.86       56.05      2.52 o 
  -6   4   6       10.62       12.34      2.85 o 
  -5   4   6        0.23        2.14      1.43 o 
  -4   4   6        0.66        1.70      3.57 o 
  -3   4   6      221.01      218.17      3.42 o 
  -2   4   6     1008.78      936.58     11.00 o 
  -1   4   6       86.22       88.57      1.67 o 
   0   4   6      407.04      355.71      4.19 o 
   1   4   6     1422.82     1365.60     10.80 o 
   2   4   6     1881.63     1800.29     15.35 o 
   3   4   6       70.14       96.73      1.94 o 
   4   4   6        8.63        8.63      0.84 o 
   5   4   6      313.07      301.73      6.90 o 
   6   4   6       46.22       48.60      2.06 o 
   7   4   6      104.74      116.64      3.13 o 
  -9   5   6       34.28       31.07      2.23 o 
  -8   5   6       61.00       69.15      3.21 o 
  -7   5   6       20.27       20.81      1.71 o 
  -6   5   6      188.73      198.37      4.27 o 
  -5   5   6      916.78      918.49     13.61 o 
  -4   5   6       50.55       52.52      2.02 o 
  -3   5   6      248.77      251.25      3.66 o 
  -2   5   6       48.24       54.89      2.03 o 
  -1   5   6     1061.07     1060.45     10.54 o 
   0   5   6     1235.68     1213.36     33.63 o 
   1   5   6     2727.25     2626.78     21.98 o 
   2   5   6      516.60      528.00      5.23 o 
   3   5   6      127.68       88.52      1.78 o 
   4   5   6      181.42      180.12      2.75 o 
   5   5   6      177.34      173.65      2.93 o 
   6   5   6      184.07      188.21      3.71 o 
   7   5   6        3.42        3.77      1.23 o 
  -9   6   6        1.02        3.14      1.19 o 
  -8   6   6        1.14        2.14      1.01 o 
  -7   6   6       63.55       60.36      2.52 o 
  -6   6   6      361.12      360.95      6.80 o 
  -5   6   6      380.00      395.19      6.80 o 
  -4   6   6        5.72        3.21      1.01 o 
  -3   6   6      119.29      112.44      3.03 o 
  -2   6   6     1746.04     1789.26     19.82 o 
  -1   6   6       90.17       95.84      1.78 o 
   0   6   6      887.30      887.35      9.02 o 
   1   6   6     1580.06     1653.85     14.27 o 
   2   6   6       28.32       34.99      1.21 o 
   3   6   6      128.17      159.11      2.50 o 
   4   6   6      166.22      156.91      2.66 o 
   5   6   6      165.26      162.83      3.30 o 
   6   6   6      209.41      202.63      3.97 o 
   7   6   6        0.84        0.18      0.91 o 
  -8   7   6       14.90       19.27      2.85 o 
  -7   7   6        0.16        0.00      1.01 o 
  -6   7   6       57.99       61.08      2.52 o 
  -5   7   6      514.68      510.77      8.32 o 
  -4   7   6        8.80       12.36      1.19 o 
  -3   7   6       88.80       88.15      2.52 o 
  -2   7   6       54.87       61.54      2.06 o 
  -1   7   6        7.61        9.55      0.71 o 
   0   7   6      253.73      242.39      3.21 o 
   1   7   6     3665.21     3664.19     33.99 o 
   2   7   6      278.24      250.05      3.29 o 
   3   7   6        5.11        7.08      0.71 o 
   4   7   6      187.68      177.65      2.75 o 
   5   7   6     1037.99     1016.07     12.51 o 
   6   7   6       78.61       69.70      2.17 o 
   7   7   6       58.67       56.87      2.06 o 
  -8   8   6      126.19      125.63      5.71 o 
  -7   8   6       12.85       12.58      1.51 o 
  -6   8   6       19.38       22.42      6.07 o 
  -5   8   6      232.92      239.16      5.05 o 
  -4   8   6       86.11       78.52      2.52 o 
  -3   8   6       67.90       66.02      2.52 o 
  -2   8   6      566.42      523.88      6.70 o 
  -1   8   6       58.31       62.12      1.50 o 
   0   8   6      397.45      376.67      4.45 o 
   1   8   6       51.55       35.21      1.44 o 
   2   8   6     1306.38     1314.64     12.96 o 
   3   8   6      296.60      235.68      3.29 o 
   4   8   6      468.28      454.85      6.45 o 
   5   8   6       46.29       41.84      1.75 o 
   6   8   6        0.65        0.00      0.82 o 
   7   8   6        0.32        1.84      1.04 o 
  -8   9   6       45.42       38.59      2.02 o 
  -7   9   6        3.03        3.21      1.01 o 
  -6   9   6      709.57      711.91     11.36 o 
  -5   9   6      531.21      492.83      8.32 o 
  -4   9   6        3.75        2.85      1.01 o 
  -3   9   6     1012.61      982.14     14.40 o 
  -2   9   6       10.83       10.74      1.19 o 
  -1   9   6      112.24      108.91      2.03 o 
   0   9   6      402.23      394.37      4.54 o 
   1   9   6        6.04       18.70      0.93 o 
   2   9   6        0.64        0.36      0.62 o 
   3   9   6       98.65       65.87      2.40 o 
   4   9   6      333.32      342.28      5.36 o 
   5   9   6      353.97      343.72      5.36 o 
   6   9   6        8.45       11.25      1.24 o 
   7   9   6      274.11      287.79      5.07 o 
  -8  10   6        9.60       10.20      1.51 o 
  -7  10   6       23.55       27.20      2.02 o 
  -6  10   6      163.97      173.54      4.27 o 
  -5  10   6        3.28        3.93      1.01 o 
  -4  10   6      111.61      110.29      3.03 o 
  -3  10   6     1742.42     1662.91     23.27 o 
  -2  10   6      916.86      897.43     14.65 o 
  -1  10   6      211.43      206.99      2.82 o 
   0  10   6      106.83      107.05      1.94 o 
   1  10   6      382.32      355.44      4.79 o 
   2  10   6        0.38        0.57      0.54 o 
   3  10   6       13.46        8.44      0.91 o 
   4  10   6       90.51       96.14      2.47 o 
   5  10   6      525.53      506.45      7.14 o 
   6  10   6        1.08        1.43      0.82 o 
   7  10   6      206.89      207.31      4.12 o 
  -8  11   6      109.41      106.37      3.53 o 
  -7  11   6       35.65       33.94      2.02 o 
  -6  11   6      767.88      755.06     13.21 o 
  -5  11   6      132.39      125.44      4.64 o 
  -4  11   6       14.38       14.00      1.51 o 
  -3  11   6     1819.88     1757.07     24.53 o 
  -2  11   6       35.90       34.52      1.71 o 
  -1  11   6      411.08      386.31      4.54 o 
   0  11   6      503.53      463.24      5.46 o 
   1  11   6        1.32        1.43      0.93 o 
   2  11   6      669.72      669.43      7.23 o 
   3  11   6      283.45      266.14      4.38 o 
   4  11   6      754.65      724.25      9.34 o 
   5  11   6       40.14       41.95      3.91 o 
   6  11   6       66.55       60.70      2.17 o 
   7  11   6       64.77       65.15      2.47 o 
  -8  12   6       65.41       66.45      3.03 o 
  -7  12   6       16.92       18.38      1.71 o 
  -6  12   6       66.17       66.65      4.28 o 
  -5  12   6        0.57        1.07      1.01 o 
  -4  12   6        0.12        0.00      1.01 o 
  -3  12   6      984.70      939.00     14.15 o 
  -2  12   6        1.51        3.57      1.01 o 
  -1  12   6      331.58      329.06      4.80 o 
   0  12   6        0.20        1.19      0.45 o 
   1  12   6      662.34      663.12      7.23 o 
   2  12   6       66.77       70.10      1.58 o 
   3  12   6        5.51        4.86      0.82 o 
   4  12   6       72.63       71.23      2.06 o 
   5  12   6      147.78      156.53      3.75 o 
   6  12   6       11.63       10.61      1.24 o 
   7  12   6      393.21      414.19      6.72 o 
  -8  13   6       12.11       12.89      1.51 o 
  -7  13   6      159.02      160.60      4.27 o 
  -6  13   6      109.42      111.32      6.07 o 
  -5  13   6        5.01        5.26      1.19 o 
  -4  13   6       53.84       54.39      2.23 o 
  -3  13   6       29.36       33.28      2.02 o 
  -2  13   6        4.68        5.62      0.82 o 
  -1  13   6       93.36       98.11      1.94 o 
   0  13   6        0.21        0.43      0.54 o 
   1  13   6        3.23        1.96      0.71 o 
   2  13   6      314.58      321.14      4.09 o 
   3  13   6       29.00       22.45      1.34 o 
   4  13   6      253.07      254.55      4.38 o 
   5  13   6       17.94       17.46      1.34 o 
   6  13   6        8.71        9.80      1.24 o 
  -8  14   6       15.87       18.54      2.50 o 
  -7  14   6       10.12       12.50      1.51 o 
  -6  14   6      328.03      307.00      6.06 o 
  -5  14   6        3.04        4.00      1.19 o 
  -4  14   6      357.53      338.98     13.57 o 
  -3  14   6     1187.67     1134.12     13.62 o 
  -2  14   6        1.22        1.67      0.90 o 
  -1  14   6      472.00      450.01      5.84 o 
   0  14   6       50.28       55.34      1.33 o 
   1  14   6      740.56      715.15      7.67 o 
   2  14   6      597.14      614.79      7.53 o 
   3  14   6      134.42      134.22      2.88 o 
   4  14   6     1347.59     1359.92     15.95 o 
   5  14   6      159.54      158.48      3.30 o 
   6  14   6        6.29        9.28      1.24 o 
  -7  15   6      316.28      320.21      6.56 o 
  -6  15   6       96.64       92.47      3.03 o 
  -5  15   6      169.46      167.76      4.04 o 
  -4  15   6      606.67      583.77      9.03 o 
  -3  15   6      314.48      301.15      4.95 o 
  -2  15   6       89.42       86.63      2.17 o 
  -1  15   6      393.44      394.11      4.81 o 
   0  15   6      321.54      273.91      3.74 o 
   1  15   6       82.35       83.08      1.86 o 
   2  15   6       75.22       73.80      1.78 o 
   3  15   6       31.56       27.44      1.65 o 
   4  15   6      409.76      404.38      6.18 o 
   5  15   6       15.42       13.25      1.24 o 
   6  15   6      148.56      135.64      3.30 o 
  -7  16   6      140.12      137.76      4.04 o 
  -6  16   6        2.90        2.71      1.19 o 
  -5  16   6      110.77      100.46      5.35 o 
  -4  16   6      876.66      828.32     10.72 o 
  -3  16   6      219.63      213.59      3.71 o 
  -2  16   6        0.01        0.00      0.82 o 
  -1  16   6       42.09       43.03      1.50 o 
   0  16   6     1209.06     1091.21     11.25 o 
   1  16   6       51.66       59.13      1.75 o 
   2  16   6      307.54      281.30      3.93 o 
   3  16   6      257.59      275.64      4.53 o 
   4  16   6       52.03       54.58      2.06 o 
   5  16   6      253.58      266.78      4.53 o 
   6  16   6      184.95      192.79      3.97 o 
  -7  17   6       95.70       99.67      3.53 o 
  -6  17   6       21.74       21.51      2.02 o 
  -5  17   6        0.28        0.00      0.82 o 
  -4  17   6      325.02      315.14      5.21 o 
  -3  17   6      604.76      578.76      7.83 o 
  -2  17   6        3.19        5.43      0.82 o 
  -1  17   6      421.40      392.29      4.90 o 
   0  17   6     1379.20     1288.12     13.04 o 
   1  17   6        0.42        0.00      0.82 o 
   2  17   6      221.79      202.37      3.11 o 
   3  17   6        1.92        5.00      0.82 o 
   4  17   6       57.70       64.82      2.06 o 
   5  17   6       51.70       52.66      2.39 o 
   6  17   6      246.24      230.27      4.47 o 
  -7  18   6      200.33      223.45      5.55 o 
  -6  18   6        0.02        0.14      1.19 o 
  -5  18   6       69.42       74.01      2.47 o 
  -4  18   6       35.51       36.98      1.76 o 
  -3  18   6       40.75       42.62      1.65 o 
  -2  18   6       14.91       16.16      1.29 o 
  -1  18   6       29.15       27.27      1.21 o 
   0  18   6       29.61       24.97      1.21 o 
   1  18   6       23.72       26.28      1.99 o 
   2  18   6       56.21       55.90      1.67 o 
   3  18   6     2120.22     2121.02     20.74 o 
   4  18   6      193.04      202.77      4.38 o 
   5  18   6       40.09       40.05      2.17 o 
  -6  19   6      168.77      159.39      5.71 o 
  -5  19   6        0.27        1.94      1.04 o 
  -4  19   6        0.99        2.14      0.82 o 
  -3  19   6        7.25        6.63      0.91 o 
  -2  19   6      223.74      212.79      3.97 o 
  -1  19   6        2.41        1.07      0.71 o 
   0  19   6      437.77      462.40      5.53 o 
   1  19   6       50.20       52.03      2.06 o 
   2  19   6       13.58       10.37      1.24 o 
   3  19   6       29.43       36.57      1.50 o 
   4  19   6       14.83       23.49      1.65 o 
   5  19   6       46.32       43.92      2.78 o 
  -6  20   6       38.41       40.79      2.06 o 
  -5  20   6      301.47      308.21      5.36 o 
  -4  20   6        2.01        3.09      1.46 o 
  -3  20   6        0.14        0.00      0.82 o 
  -2  20   6      358.13      342.01      5.36 o 
  -1  20   6      150.89      139.03      2.66 o 
   0  20   6       72.21       61.22      2.37 o 
   1  20   6       19.44       21.41      1.47 o 
   2  20   6        4.13        2.14      0.91 o 
   3  20   6      416.59      416.74      5.36 o 
   4  20   6      138.27      146.38      3.30 o 
   5  20   6        6.59        8.72      1.24 o 
  -6  21   6      129.69      123.03      3.30 o 
  -5  21   6        1.21        3.33      1.24 o 
  -4  21   6       45.36       44.74      2.06 o 
  -3  21   6        4.37        3.87      0.82 o 
  -2  21   6       14.38       17.15      1.34 o 
  -1  21   6        3.77        5.26      0.84 o 
   0  21   6       60.43       61.00      1.78 o 
   1  21   6      361.30      353.53      5.62 o 
   2  21   6      595.96      614.71      8.51 o 
   3  21   6       67.40       74.94      2.03 o 
   4  21   6     1581.78     1686.90     19.67 o 
  -5  22   6      274.38      273.05      4.95 o 
  -4  22   6      214.43      212.74      4.12 o 
  -3  22   6        9.69        8.58      1.24 o 
  -2  22   6       34.68       36.99      1.99 o 
  -1  22   6      117.82      112.62      2.88 o 
   0  22   6        1.66        1.95      0.77 o 
   1  22   6       89.12       85.18      2.47 o 
   2  22   6      293.30      302.33      5.07 o 
   3  22   6      265.84      268.84      4.80 o 
   4  22   6       87.94      100.21      2.88 o 
  -5  23   6      150.68      144.13      3.55 o 
  -4  23   6        0.05        0.18      0.91 o 
  -3  23   6        0.05        0.98      0.91 o 
  -2  23   6      187.13      198.21      3.97 o 
  -1  23   6      120.12      126.96      3.14 o 
   0  23   6       25.05       21.67      1.65 o 
   1  23   6       37.67       30.97      2.46 o 
   2  23   6      455.00      463.47      6.86 o 
   3  23   6       22.53       25.29      1.65 o 
   4  23   6      178.08      196.43      5.05 o 
  -4  24   6       85.60       86.92      2.88 o 
  -3  24   6      149.86      151.73      3.55 o 
  -2  24   6        0.19        0.00      0.91 o 
  -1  24   6      110.46      103.26      2.88 o 
   0  24   6        9.16       12.17      1.51 o 
   1  24   6      283.38      281.04      4.80 o 
   2  24   6       56.75       54.76      2.64 o 
   3  24   6       68.67       71.28      2.47 o 
  -4  25   6        1.45        1.73      1.08 o 
  -3  25   6        5.82        6.30      1.24 o 
  -2  25   6      226.71      221.85      4.38 o 
  -1  25   6      401.78      438.57      6.72 o 
   0  25   6       59.98       66.02      3.03 o 
   1  25   6       25.70       22.85      1.65 o 
   2  25   6      281.34      304.98      5.69 o 
   3  25   6       15.04       18.84      1.65 o 
  -3  26   6      210.98      211.09      4.38 o 
  -2  26   6      205.02      209.33      4.38 o 
  -1  26   6       53.39       54.52      2.31 o 
   0  26   6      102.44      109.94      3.76 o 
   1  26   6      271.06      265.23      6.06 o 
   2  26   6       20.24       20.27      1.92 o 
  -2  27   6      152.92      184.68      4.12 o 
  -1  27   6        0.00        0.00      1.66 o 
   0  27   6       15.49       16.84      2.02 o 
   1  27   6       56.16       53.49      3.21 o 
  -7   0   7       48.57       59.24      3.57 o 
  -5   0   7     1001.13     1043.97     22.15 o 
  -3   0   7        2.75        1.78      1.01 o 
  -1   0   7      443.10      444.61      7.07 o 
   1   0   7     2516.66     2517.64     27.42 o 
   3   0   7      407.70      393.06      6.80 o 
   5   0   7       50.80       58.53      2.52 o 
   7   0   7       21.89       29.98      3.57 o 
  -8   1   7       15.18       13.60      1.51 o 
  -7   1   7       44.62       38.40      2.23 o 
  -6   1   7      368.89      360.40      8.21 o 
  -5   1   7       21.56       21.72      2.14 o 
  -4   1   7      148.35      146.76      2.39 o 
  -3   1   7      479.90      491.97      5.53 o 
  -2   1   7      764.43      771.07      8.12 o 
  -1   1   7      187.40      200.68      2.86 o 
   0   1   7       33.75       30.55      1.07 o 
   1   1   7       26.93       18.39      0.96 o 
   2   1   7      302.64      294.84      4.53 o 
   3   1   7      218.79      212.83      3.21 o 
   4   1   7      972.85      941.91      9.82 o 
   5   1   7      507.76      524.65      6.24 o 
   6   1   7       18.43       17.36      1.43 o 
   7   1   7      209.10      220.80      4.38 o 
  -8   2   7        0.11        0.00      1.01 o 
  -7   2   7      160.98      170.68      4.54 o 
  -6   2   7      421.60      413.14      7.57 o 
  -5   2   7       32.68       35.59      1.65 o 
  -4   2   7        1.11        2.38      0.82 o 
  -3   2   7       77.14       81.61      1.78 o 
  -2   2   7       34.07       31.80      1.07 o 
  -1   2   7      665.64      673.33      7.14 o 
   0   2   7      111.15      103.14      1.70 o 
   1   2   7      214.22      235.49      2.80 o 
   2   2   7      216.72      219.06      3.21 o 
   3   2   7        1.88        3.39      0.71 o 
   4   2   7       47.21       45.75      1.67 o 
   5   2   7        2.10        0.36      0.71 o 
   6   2   7      460.59      449.77      5.78 o 
   7   2   7      171.36      164.35      3.66 o 
  -8   3   7       19.15       18.97      2.02 o 
  -7   3   7      131.58      140.62      4.04 o 
  -6   3   7       18.02       19.30      2.02 o 
  -5   3   7        1.82        1.19      0.90 o 
  -4   3   7      106.27      103.29      2.47 o 
  -3   3   7      157.10      146.56      2.39 o 
  -2   3   7      315.18      317.08      3.93 o 
  -1   3   7      358.77      365.41      4.37 o 
   0   3   7     1293.64     1319.81     11.64 o 
   1   3   7       29.83       21.80      1.44 o 
   2   3   7       15.35       17.43      1.07 o 
   3   3   7      687.92      663.54      7.32 o 
   4   3   7      854.53      860.68      9.19 o 
   5   3   7      181.41      191.28      3.11 o 
   6   3   7      263.67      287.53      5.07 o 
   7   3   7      253.45      257.14      4.80 o 
  -8   4   7        2.21        3.21      1.51 o 
  -7   4   7      278.11      281.80      6.78 o 
  -6   4   7      462.27      463.12      8.58 o 
  -5   4   7      413.32      405.19      6.04 o 
  -4   4   7       88.63       88.09      2.31 o 
  -3   4   7        2.50        1.78      0.71 o 
  -2   4   7        0.01        0.36      0.45 o 
  -1   4   7     2089.70     2156.80     20.67 o 
   0   4   7       55.56       53.32      2.06 o 
   1   4   7       55.19       67.55      1.67 o 
   2   4   7      175.08      171.08      2.75 o 
   3   4   7      863.46      849.04     10.00 o 
   4   4   7       67.73       69.14      1.86 o 
   5   4   7      449.49      458.98      5.78 o 
   6   4   7       49.93       45.99      2.06 o 
   7   4   7      278.60      281.78      5.21 o 
  -8   5   7       59.56       66.41      3.03 o 
  -7   5   7       63.29       59.73      2.74 o 
  -6   5   7       45.92       47.00      1.89 o 
  -5   5   7        7.50       11.14      1.24 o 
  -4   5   7        2.51        1.78      1.78 o 
  -3   5   7      183.32      190.60      4.04 o 
  -2   5   7      143.52      137.60      2.30 o 
  -1   5   7     1286.12     1257.88     15.48 o 
   0   5   7      314.01      308.04      3.51 o 
   1   5   7       47.92       49.65      1.43 o 
   2   5   7      770.15      746.80      8.03 o 
   3   5   7      250.10      246.20      3.57 o 
   4   5   7        0.45        0.71      0.71 o 
   5   5   7      175.38      163.85      3.56 o 
   6   5   7      116.93      110.01      2.88 o 
  -8   6   7        5.01        8.56      2.14 o 
  -7   6   7      150.28      149.27      4.04 o 
  -6   6   7        1.94        1.07      1.01 o 
  -5   6   7      375.94      373.81      6.80 o 
  -4   6   7       58.96       55.99      2.23 o 
  -3   6   7        2.86        2.50      1.07 o 
  -2   6   7       11.11       12.49      0.93 o 
  -1   6   7     1207.56     1147.45     11.61 o 
   0   6   7     2642.40     2626.54     22.22 o 
   1   6   7      455.14      379.22      4.84 o 
   2   6   7      132.26      131.36      2.88 o 
   3   6   7      789.51      761.99      8.29 o 
   4   6   7       26.53       27.99      1.43 o 
   5   6   7      411.41      411.55      6.18 o 
   6   6   7        0.44        1.43      1.04 o 
  -8   7   7      439.54      471.63      9.09 o 
  -7   7   7       14.60       17.87      1.78 o 
  -6   7   7        5.29        3.57      1.01 o 
  -5   7   7       12.80       15.99      2.14 o 
  -4   7   7        6.69        5.80      1.78 o 
  -3   7   7      210.59      200.24      4.54 o 
  -2   7   7      726.30      724.04     11.11 o 
  -1   7   7      943.20      880.33     12.96 o 
   0   7   7       25.58       22.73      1.61 o 
   1   7   7      265.28      204.03      3.02 o 
   2   7   7     1249.61     1258.82     14.72 o 
   3   7   7       38.23       34.03      1.43 o 
   4   7   7       31.96       35.31      1.65 o 
   5   7   7       89.16       89.15      2.51 o 
   6   7   7       58.35       60.00      2.31 o 
  -8   8   7      142.84      154.56      4.54 o 
  -7   8   7        2.15        2.57      1.43 o 
  -6   8   7        0.68        0.36      1.07 o 
  -5   8   7      859.56      842.96     12.87 o 
  -4   8   7      108.21      107.14      3.03 o 
  -3   8   7        6.69        8.56      1.19 o 
  -2   8   7      377.74      363.43     11.07 o 
  -1   8   7        1.83        3.80      0.71 o 
   0   8   7       52.15       60.69      1.58 o 
   1   8   7       28.89       21.87      1.07 o 
   2   8   7       90.76       82.10      2.06 o 
   3   8   7      260.64      260.67      4.53 o 
   4   8   7      152.69      142.53      3.14 o 
   5   8   7      572.23      570.18      8.10 o 
   6   8   7       68.38       66.05      4.45 o 
  -8   9   7      440.22      431.97     12.14 o 
  -7   9   7       19.82       24.45      2.14 o 
  -6   9   7      219.56      210.62      4.78 o 
  -5   9   7       38.85       39.77      2.50 o 
  -4   9   7       10.71        9.76      1.19 o 
  -3   9   7       28.60       24.63      1.51 o 
  -2   9   7      475.74      448.09     17.50 o 
  -1   9   7     1395.03     1372.15     14.16 o 
   0   9   7       30.93       35.68      1.55 o 
   1   9   7       10.73       15.72      1.07 o 
   2   9   7      501.84      487.38      6.73 o 
   3   9   7      585.01      569.93      7.83 o 
   4   9   7       10.06        8.19      1.24 o 
   5   9   7       53.83       58.78      2.41 o 
   6   9   7      228.04      233.50      4.53 o 
  -7  10   7        0.16        0.71      1.01 o 
  -6  10   7       25.77       22.53      2.02 o 
  -5  10   7      215.74      223.80      5.05 o 
  -4  10   7      431.26      419.91      7.57 o 
  -3  10   7       19.09       17.49      1.51 o 
  -2  10   7      467.24      435.30     18.21 o 
  -1  10   7      362.31      350.11      5.21 o 
   0  10   7      170.84      173.91      2.75 o 
   1  10   7       19.89       12.31      0.93 o 
   2  10   7      464.48      453.75      6.45 o 
   3  10   7      248.27      267.04      4.53 o 
   4  10   7       50.21       44.89      2.04 o 
   5  10   7      587.14      614.94      8.51 o 
   6  10   7      514.23      542.30     11.35 o 
  -7  11   7      104.13      103.88      3.53 o 
  -6  11   7       19.36       17.96      1.71 o 
  -5  11   7      672.85      671.11     11.11 o 
  -4  11   7        5.59        7.14      1.19 o 
  -3  11   7      176.77      167.76      4.04 o 
  -2  11   7      273.86      259.55      5.05 o 
  -1  11   7      210.53      212.11      5.24 o 
   0  11   7      458.02      425.59      5.08 o 
   1  11   7       13.52       18.25      1.13 o 
   2  11   7      155.12      149.59      3.14 o 
   3  11   7      261.30      269.41      4.53 o 
   4  11   7      114.92       99.46      2.47 o 
   5  11   7       62.37       68.99      2.63 o 
   6  11   7       76.48       92.11      2.88 o 
  -7  12   7       11.45       14.00      1.51 o 
  -6  12   7        5.42        4.64      1.51 o 
  -5  12   7      773.82      755.84     12.12 o 
  -4  12   7      432.89      435.94      7.81 o 
  -3  12   7       81.17       82.18      3.03 o 
  -2  12   7      324.32      313.46      6.06 o 
  -1  12   7       57.06       53.31      1.89 o 
   0  12   7       71.82       76.83      1.78 o 
   1  12   7      423.90      432.71      7.01 o 
   2  12   7      684.36      705.30      9.07 o 
   3  12   7       31.09       30.79      1.65 o 
   4  12   7       15.08       15.78      1.34 o 
   5  12   7       17.75       20.89      1.65 o 
   6  12   7      591.39      582.49      8.38 o 
  -7  13   7      109.07      113.13      3.53 o 
  -6  13   7      175.45      178.47      4.54 o 
  -5  13   7     1126.12     1122.00     17.51 o 
  -4  13   7      102.44      101.36      3.03 o 
  -3  13   7       79.26       78.54      3.03 o 
  -2  13   7      214.57      197.46      4.54 o 
  -1  13   7      298.24      306.86      4.80 o 
   0  13   7       28.88       26.17      1.47 o 
   1  13   7      503.31      499.68      5.97 o 
   2  13   7        3.72        3.48      0.91 o 
   3  13   7       13.05        8.89      1.24 o 
   4  13   7      348.74      342.02      5.49 o 
   5  13   7        1.96        3.16      1.04 o 
  -7  14   7      130.21      135.62      4.04 o 
  -6  14   7      113.13      108.95      3.53 o 
  -5  14   7      184.06      182.03      4.54 o 
  -4  14   7       39.57       41.67      2.85 o 
  -3  14   7      223.34      222.04      5.05 o 
  -2  14   7        2.98        1.78      1.07 o 
  -1  14   7      107.05       98.06      2.47 o 
   0  14   7        9.43       10.43      1.04 o 
   1  14   7      268.16      276.43      3.83 o 
   2  14   7       26.77       30.18      1.43 o 
   3  14   7      127.89      132.42      3.00 o 
   4  14   7       64.62       68.38      2.47 o 
   5  14   7      265.65      292.26      5.07 o 
  -7  15   7       13.70       16.78      2.02 o 
  -6  15   7      112.04      105.31      3.53 o 
  -5  15   7       35.70       32.50      2.23 o 
  -4  15   7       11.78       11.46      1.51 o 
  -3  15   7       32.34       34.09      2.50 o 
  -2  15   7      597.62      572.43      9.60 o 
  -1  15   7      109.03      101.14      2.47 o 
   0  15   7      180.79      167.34      3.30 o 
   1  15   7      104.25      103.29      2.47 o 
   2  15   7       21.09       28.06      1.44 o 
   3  15   7       13.51       12.93      1.24 o 
   4  15   7      370.83      363.79      5.77 o 
   5  15   7      205.05      206.34      4.12 o 
  -6  16   7      212.42      222.43      5.55 o 
  -5  16   7      323.02      299.99      6.56 o 
  -4  16   7      126.41      126.34      3.53 o 
  -3  16   7       27.64       22.84      2.02 o 
  -2  16   7      270.16      264.27      5.71 o 
  -1  16   7      182.37      172.67      3.42 o 
   0  16   7      398.08      399.45      5.90 o 
   1  16   7      675.20      675.25      8.93 o 
   2  16   7      783.20      822.06      9.01 o 
   3  16   7       10.51        9.20      1.24 o 
   4  16   7        9.24       11.71      1.34 o 
   5  16   7        0.67        0.00      0.91 o 
  -6  17   7       50.60       46.75      2.52 o 
  -5  17   7       12.71       14.11      1.71 o 
  -4  17   7      217.23      214.20      5.05 o 
  -3  17   7      590.72      591.43     10.10 o 
  -2  17   7        9.19       11.17      1.51 o 
  -1  17   7       12.60       15.03      1.24 o 
   0  17   7        0.06        0.62      0.91 o 
   1  17   7       40.21       51.18      2.06 o 
   2  17   7      178.47      185.54      3.71 o 
   3  17   7        2.06        1.07      0.91 o 
   4  17   7       12.30       15.79      1.47 o 
   5  17   7      267.81      287.16      5.07 o 
  -6  18   7      262.22      269.40      8.57 o 
  -5  18   7       41.45       43.90      2.52 o 
  -4  18   7        0.43        0.86      1.19 o 
  -3  18   7       17.54       20.72      2.02 o 
  -2  18   7      895.07      846.76     12.17 o 
  -1  18   7        1.03        1.88      0.77 o 
   0  18   7      703.96      679.13      8.93 o 
   1  18   7       19.19       14.64      1.24 o 
   2  18   7        2.80        3.85      1.04 o 
   3  18   7       14.53       21.14      1.65 o 
   4  18   7      151.35      156.45      3.55 o 
  -5  19   7      167.77      163.52      8.21 o 
  -4  19   7        1.22        1.86      2.14 o 
  -3  19   7      438.12      419.20      7.59 o 
  -2  19   7      166.17      159.45      3.42 o 
  -1  19   7       15.74       16.86      1.13 o 
   0  19   7       43.64       53.81      2.06 o 
   1  19   7        0.39        0.71      0.91 o 
   2  19   7     1039.79     1105.00     13.47 o 
   3  19   7      243.35      228.89      5.55 o 
   4  19   7       94.18      111.84      2.88 o 
  -5  20   7       27.22       26.56      2.23 o 
  -4  20   7      124.45      121.38      4.04 o 
  -3  20   7        4.76        5.95      1.24 o 
  -2  20   7       67.88       68.95      2.31 o 
  -1  20   7        8.04        7.92      1.07 o 
   0  20   7      800.22      805.89     10.58 o 
   1  20   7      259.84      257.67      4.53 o 
   2  20   7       14.01       16.62      1.47 o 
   3  20   7       48.82       50.05      2.52 o 
   4  20   7      510.59      527.44      7.83 o 
  -5  21   7        5.91        5.71      1.51 o 
  -4  21   7      143.97      150.91      3.55 o 
  -3  21   7      297.92      305.10      5.36 o 
  -2  21   7       83.85       89.30      2.73 o 
  -1  21   7      183.15      199.04      3.38 o 
   0  21   7       68.73       76.40      2.47 o 
   1  21   7        0.47        0.00      0.91 o 
   2  21   7      146.59      159.16      3.87 o 
   3  21   7      104.02       97.87      3.53 o 
  -4  22   7      373.67      376.16      6.18 o 
  -3  22   7      172.06      158.02      3.71 o 
  -2  22   7      156.71      167.76      3.71 o 
  -1  22   7      157.06      148.43      3.02 o 
   0  22   7      104.94      104.82      2.88 o 
   1  22   7      147.74      154.88      3.42 o 
   2  22   7      162.41      160.42      3.71 o 
   3  22   7      112.13      112.08     11.78 o 
  -4  23   7      118.59      119.55      3.30 o 
  -3  23   7      394.57      414.46      6.60 o 
  -2  23   7        0.15        0.18      0.91 o 
  -1  23   7      468.47      458.91      6.86 o 
   0  23   7       16.15       14.31      1.34 o 
   1  23   7      158.57      172.78      3.71 o 
   2  23   7      104.19      118.79      3.27 o 
  -3  24   7       26.07       23.70      1.76 o 
  -2  24   7       20.48       17.03      1.47 o 
  -1  24   7       18.74       19.08      2.02 o 
   0  24   7        1.16        0.43      1.19 o 
   1  24   7      220.93      229.16      4.88 o 
  -2  25   7       31.24       29.50      1.79 o 
  -1  25   7      312.05      309.13      7.07 o 
   0  25   7       59.99       66.75      5.00 o 
  -6   0   8      198.03      199.88      7.14 o 
  -4   0   8       37.71       34.97      2.85 o 
  -2   0   8      201.57      192.20      5.71 o 
   0   0   8        4.68        5.57      1.07 o 
   2   0   8       28.38       27.52      2.02 o 
   4   0   8      799.19      806.57     22.86 o 
   6   0   8      305.26      318.61      6.80 o 
  -7   1   8        7.46        9.65      1.51 o 
  -6   1   8        4.89        7.51      1.51 o 
  -5   1   8      630.09      663.87     11.11 o 
  -4   1   8        9.29        7.72      1.88 o 
  -3   1   8      135.07      139.22      2.57 o 
  -2   1   8      132.38      140.15      2.50 o 
  -1   1   8        5.69        8.08      0.71 o 
   0   1   8       29.43       28.55      1.34 o 
   1   1   8     1130.33     1102.04     13.06 o 
   2   1   8        0.70        1.43      0.71 o 
   3   1   8      298.34      319.91      4.45 o 
   4   1   8        2.71        6.84      1.07 o 
   5   1   8      767.78      793.77      9.00 o 
   6   1   8       31.46       34.70      2.06 o 
  -7   2   8      504.30      494.88      9.09 o 
  -6   2   8       12.73       14.84      2.85 o 
  -5   2   8       17.88       18.56      1.51 o 
  -4   2   8      123.14      117.21      2.73 o 
  -3   2   8      589.24      594.04      6.69 o 
  -2   2   8      316.54      315.75      4.19 o 
  -1   2   8      567.49      554.82      6.33 o 
   0   2   8       23.34       24.47      1.07 o 
   1   2   8        2.53        3.57      1.18 o 
   2   2   8       74.58       74.23      1.86 o 
   3   2   8      369.43      386.29      5.00 o 
   4   2   8        1.42        0.97      0.77 o 
   5   2   8      152.73      173.35      3.21 o 
   6   2   8      268.81      286.43      5.21 o 
  -7   3   8        6.39        6.80      1.51 o 
  -6   3   8       67.21       69.61      3.03 o 
  -5   3   8       46.58       51.48      2.52 o 
  -4   3   8      305.70      321.17      5.07 o 
  -3   3   8       14.87       19.23      3.52 o 
  -2   3   8        1.63        4.33      0.93 o 
  -1   3   8      219.79      206.87      3.02 o 
   0   3   8       51.53       46.46      1.43 o 
   1   3   8      102.93       99.01      2.47 o 
   2   3   8      586.72      584.21      6.78 o 
   3   3   8       53.57       57.85      1.78 o 
   4   3   8        0.96        2.62      0.93 o 
   5   3   8        7.76        5.17      1.07 o 
  -7   4   8        1.20        0.29      1.43 o 
  -6   4   8       46.03       49.61      2.52 o 
  -5   4   8       30.56       28.14      2.60 o 
  -4   4   8      248.60      248.23      5.77 o 
  -3   4   8     1445.99     1443.50     16.78 o 
  -2   4   8     1864.61     1842.81     18.06 o 
  -1   4   8       45.89       36.27      1.43 o 
   0   4   8      250.67      235.32      3.38 o 
   1   4   8      133.74      123.97      2.88 o 
   2   4   8       92.03       80.22      2.47 o 
   3   4   8      142.57      145.25      2.75 o 
   4   4   8      155.03      166.70      3.81 o 
   5   4   8      238.45      228.31      4.38 o 
  -7   5   8        6.80        6.24      1.78 o 
  -6   5   8      111.33      125.27      4.04 o 
  -5   5   8       52.67       54.50      2.06 o 
  -4   5   8      315.27      309.38      4.95 o 
  -3   5   8     1025.16     1018.31     12.38 o 
  -2   5   8      470.61      452.23      6.35 o 
  -1   5   8      497.74      466.01      6.80 o 
   0   5   8      205.55      204.70      3.30 o 
   1   5   8       54.87       56.79      1.89 o 
   2   5   8      390.95      388.27      5.77 o 
   3   5   8       29.62       30.54      1.43 o 
   4   5   8      198.89      206.66      4.02 o 
   5   5   8       90.42       90.67      2.88 o 
  -7   6   8        2.13        3.21      1.78 o 
  -6   6   8      135.71      145.26      4.04 o 
  -5   6   8        0.06        0.00      0.90 o 
  -4   6   8      430.66      431.51      6.31 o 
  -3   6   8      348.51      351.32      5.90 o 
  -2   6   8      107.09      109.04      2.47 o 
  -1   6   8       26.24       32.32      1.43 o 
   0   6   8      471.84      484.53      5.71 o 
   1   6   8      283.24      280.44      4.53 o 
   2   6   8       13.51       18.47      1.24 o 
   3   6   8        0.25        1.19      0.82 o 
   4   6   8      312.25      295.49      5.07 o 
   5   6   8      259.33      250.17      4.66 o 
  -7   7   8        3.07        5.35      1.51 o 
  -6   7   8        0.16        2.85      1.04 o 
  -5   7   8        1.86        1.90      0.90 o 
  -4   7   8       30.61       38.62      1.65 o 
  -3   7   8     1922.13     1849.97     21.33 o 
  -2   7   8      141.36      139.78      2.88 o 
  -1   7   8      727.91      752.51     10.93 o 
   0   7   8      110.51      112.23      2.47 o 
   1   7   8      192.01      177.13      3.30 o 
   2   7   8       67.26       60.69      2.06 o 
   3   7   8      250.90      255.50      4.53 o 
   4   7   8       20.15       19.39      1.65 o 
   5   7   8        1.04        1.22      1.04 o 
  -7   8   8       64.36       69.98      3.03 o 
  -6   8   8      111.24      118.67      2.99 o 
  -5   8   8       67.82       66.02      2.52 o 
  -4   8   8      476.86      472.26      8.32 o 
  -3   8   8       26.84       27.83      2.02 o 
  -2   8   8      268.10      266.60      4.53 o 
  -1   8   8      396.90      363.49      6.91 o 
   0   8   8      786.73      762.43      8.30 o 
   1   8   8      135.82      122.24      2.73 o 
   2   8   8      314.79      296.32      4.95 o 
   3   8   8       45.99       42.37      2.06 o 
   4   8   8      350.01      363.73      5.77 o 
   5   8   8        3.12        2.85      1.68 o 
  -7   9   8      284.06      298.92      6.78 o 
  -6   9   8        7.07        8.11      1.51 o 
  -5   9   8       97.41       98.54      3.25 o 
  -4   9   8      622.41      634.91     10.61 o 
  -3   9   8       23.36       24.27      2.02 o 
  -2   9   8      244.20      223.81      5.05 o 
  -1   9   8       55.03       61.81      2.09 o 
   0   9   8      277.28      286.03      3.93 o 
   1   9   8       83.77       85.28      2.31 o 
   2   9   8       13.92       18.04      1.90 o 
   3   9   8      226.56      242.30      4.38 o 
   4   9   8      201.05      219.69      4.12 o 
   5   9   8       25.13       31.88      1.89 o 
  -7  10   8      683.89      682.04     16.43 o 
  -6  10   8       64.87       63.26      3.03 o 
  -5  10   8      140.25      144.54      4.04 o 
  -4  10   8       82.35       84.70      3.21 o 
  -3  10   8        0.20        0.36      1.07 o 
  -2  10   8        0.66        0.36      1.01 o 
  -1  10   8       44.78       46.44      2.02 o 
   0  10   8       85.54       96.29      2.06 o 
   1  10   8      112.81      110.60      2.73 o 
   2  10   8      186.39      193.48      3.71 o 
   3  10   8      494.75      491.97      7.14 o 
   4  10   8      137.64      129.50      3.30 o 
   5  10   8       31.28       26.59      1.89 o 
  -6  11   8        7.10        9.33      1.51 o 
  -5  11   8      169.23      159.19      4.04 o 
  -4  11   8      281.74      266.57      7.14 o 
  -3  11   8        5.90        7.34      1.51 o 
  -2  11   8       18.43       18.38      1.71 o 
  -1  11   8      353.86      331.89      6.30 o 
   0  11   8      591.97      580.68      7.83 o 
   1  11   8      247.66      252.83      3.74 o 
   2  11   8       15.05       13.90      1.24 o 
   3  11   8        0.01        0.61      1.04 o 
   4  11   8      214.14      226.08      5.33 o 
   5  11   8      114.79      129.20      3.30 o 
  -6  12   8       11.92       12.13      1.51 o 
  -5  12   8       20.52       20.65      2.50 o 
  -4  12   8        3.03        3.28      1.19 o 
  -3  12   8      270.27      258.09      5.55 o 
  -2  12   8      227.52      222.04      5.05 o 
  -1  12   8       37.16       36.13      2.02 o 
   0  12   8        2.38        3.47      1.04 o 
   1  12   8       90.74       92.50      2.14 o 
   2  12   8        3.48        5.00      1.04 o 
   3  12   8     1412.14     1472.62     17.47 o 
   4  12   8      324.29      355.83      5.77 o 
  -6  13   8       28.34       26.81      2.23 o 
  -5  13   8        0.18        0.00      1.19 o 
  -4  13   8       43.41       44.96      2.52 o 
  -3  13   8       11.52       10.36      1.51 o 
  -2  13   8        4.17        5.00      1.19 o 
  -1  13   8       33.65       30.01      1.65 o 
   0  13   8      289.81      292.02      4.95 o 
   1  13   8      292.23      298.72      4.95 o 
   2  13   8       74.05       71.84      2.31 o 
   3  13   8       27.98       25.34      1.65 o 
   4  13   8       66.25       75.48      3.07 o 
  -6  14   8        9.15       10.97      1.71 o 
  -5  14   8       10.29        8.11      1.51 o 
  -4  14   8        7.18        4.00      1.19 o 
  -3  14   8      148.57      143.12      4.04 o 
  -2  14   8      596.87      587.76     10.10 o 
  -1  14   8       44.41       43.97      1.89 o 
   0  14   8      436.83      443.96      6.60 o 
   1  14   8      127.90      135.55      3.14 o 
   2  14   8       73.40       74.06      2.31 o 
   3  14   8      260.79      277.37      4.95 o 
   4  14   8       83.76       77.36      2.96 o 
  -5  15   8      174.22      174.91      4.54 o 
  -4  15   8        0.61        0.00      1.19 o 
  -3  15   8        1.49        0.00      1.43 o 
  -2  15   8        2.78        2.43      2.14 o 
  -1  15   8        6.56        5.53      1.04 o 
   0  15   8      164.87      166.97      3.56 o 
   1  15   8      145.21      136.90      4.34 o 
   2  15   8      220.85      216.32      5.05 o 
   3  15   8       78.22       90.09      2.73 o 
   4  15   8       71.85       67.36      2.47 o 
  -5  16   8      110.33      117.06      4.04 o 
  -4  16   8      228.09      205.25      5.05 o 
  -3  16   8       46.23       43.83      3.57 o 
  -2  16   8      339.30      319.50      6.56 o 
  -1  16   8      101.21      105.90      2.73 o 
   0  16   8       39.13       39.43      1.76 o 
   1  16   8      298.67      318.07      5.36 o 
   2  16   8      139.91      144.20      4.04 o 
   3  16   8       46.74       54.32      2.17 o 
  -5  17   8       70.50       68.55      3.03 o 
  -4  17   8      234.57      228.44      5.55 o 
  -3  17   8        5.03        4.64      1.51 o 
  -2  17   8      134.98      126.35      4.04 o 
  -1  17   8       19.86       19.96      1.47 o 
   0  17   8      134.74      158.05      3.42 o 
   1  17   8       26.77       25.10      1.65 o 
   2  17   8      267.44      241.80      6.07 o 
   3  17   8       11.48       12.89      2.02 o 
  -4  18   8        0.04        0.00      1.19 o 
  -3  18   8       75.21       72.80      3.03 o 
  -2  18   8      132.48      126.74      3.76 o 
  -1  18   8      828.43      834.01     10.99 o 
   0  18   8      443.17      444.09      6.73 o 
   1  18   8      128.70      130.87      3.30 o 
   2  18   8       39.31       32.83      2.52 o 
   3  18   8      131.41      137.69      5.35 o 
  -4  19   8        2.16        2.50      1.51 o 
  -3  19   8       98.18       93.18      3.53 o 
  -2  19   8        0.69        1.28      1.19 o 
  -1  19   8        3.50        3.57      1.24 o 
   0  19   8       50.19       51.85      2.17 o 
   1  19   8       82.05       81.52      2.73 o 
   2  19   8      148.84      166.02      4.54 o 
  -3  20   8      130.91      130.38      4.04 o 
  -2  20   8       86.18       86.39      3.53 o 
  -1  20   8       82.46       77.54      2.63 o 
   0  20   8        5.74        5.86      1.31 o 
   1  20   8       31.32       31.24      1.89 o 
   2  20   8       52.98       53.89      3.03 o 
  -3  21   8       41.91       38.23      5.35 o 
  -2  21   8       70.22       72.49      3.03 o 
  -1  21   8       65.02       70.47      2.47 o 
   0  21   8      741.89      803.20     10.58 o 
   1  21   8      224.47      213.61      4.38 o 
  -2  22   8      206.31      209.89      5.55 o 
  -1  22   8       45.68       47.36      2.17 o 
   0  22   8       79.14       98.59      2.88 o 
  -5   0   9      372.05      383.40     10.71 o 
  -3   0   9      459.91      469.85     12.14 o 
  -1   0   9      186.48      184.20      4.04 o 
   1   0   9      196.19      189.17      6.42 o 
   3   0   9       27.34       35.81      2.52 o 
  -6   1   9        4.76        4.64      1.78 o 
  -5   1   9       10.89       14.00      1.51 o 
  -4   1   9        5.64        2.43      2.14 o 
  -3   1   9      140.73      144.36      3.14 o 
  -2   1   9        0.78        0.71      0.71 o 
  -1   1   9       82.22       88.47      2.03 o 
   0   1   9      468.12      453.62      9.28 o 
   1   1   9      209.11      210.75      4.78 o 
   2   1   9      332.68      316.33      5.36 o 
   3   1   9      203.81      210.80      3.57 o 
   4   1   9        0.02        0.00      0.84 o 
  -6   2   9       11.68       12.89      1.51 o 
  -5   2   9      637.71      663.46     11.11 o 
  -4   2   9       62.27       59.70      2.52 o 
  -3   2   9       29.63       28.13      1.65 o 
  -2   2   9       44.62       45.67      1.55 o 
  -1   2   9        7.87       11.29      1.07 o 
   0   2   9       94.01       88.19      3.03 o 
   1   2   9       23.75       24.35      2.02 o 
   2   2   9      564.65      578.22      8.10 o 
   3   2   9      512.57      506.69      6.33 o 
   4   2   9       69.02       65.33      2.14 o 
  -6   3   9        0.06        0.00      1.01 o 
  -5   3   9        9.61       10.75      1.51 o 
  -4   3   9      142.05      141.51      5.00 o 
  -3   3   9       46.66       45.61      1.89 o 
  -2   3   9       21.79       20.29      1.24 o 
  -1   3   9      690.67      678.30      7.50 o 
   0   3   9      523.58      545.69      9.09 o 
   1   3   9        1.40        2.68      0.91 o 
   2   3   9      432.09      450.11      6.60 o 
   3   3   9      592.81      610.37      7.31 o 
   4   3   9       14.72       15.39      1.43 o 
  -6   4   9        6.36        7.92      1.51 o 
  -5   4   9      132.89      140.97      4.04 o 
  -4   4   9       40.83       41.63      4.32 o 
  -3   4   9       64.23       59.62      2.06 o 
  -2   4   9        8.92        9.84      1.24 o 
  -1   4   9      190.41      195.93      3.11 o 
   0   4   9      106.38      110.16      3.25 o 
   1   4   9      429.59      441.08      6.60 o 
   2   4   9       89.82       80.91      2.47 o 
   3   4   9      590.38      598.23      8.38 o 
   4   4   9       84.31       95.72      2.50 o 
  -6   5   9       88.48       92.44      3.53 o 
  -5   5   9      217.41      217.44      5.28 o 
  -4   5   9        1.20        2.50      1.78 o 
  -3   5   9       35.65       40.23      1.65 o 
  -2   5   9      232.64      237.72      4.12 o 
  -1   5   9      212.51      203.37      3.71 o 
   0   5   9        0.31        1.07      1.07 o 
   1   5   9       13.65       13.82      1.79 o 
   2   5   9      202.29      192.44      3.83 o 
   3   5   9       87.63       80.09      2.73 o 
   4   5   9      375.75      370.96      6.04 o 
  -6   6   9        3.08        8.35      1.51 o 
  -5   6   9      271.97      267.76      6.06 o 
  -4   6   9      848.28      853.17     10.99 o 
  -3   6   9      300.61      286.53      4.95 o 
  -2   6   9        0.42        0.24      0.82 o 
  -1   6   9      299.36      269.27      5.71 o 
   0   6   9        1.70        1.78      1.01 o 
   1   6   9      680.93      668.11      8.93 o 
   2   6   9       57.93       56.70      2.06 o 
   3   6   9       45.06       50.15      2.06 o 
   4   6   9      128.29      125.50      3.30 o 
  -6   7   9      498.84      508.73     12.85 o 
  -5   7   9      163.91      171.35      3.71 o 
  -4   7   9      466.23      451.74      6.73 o 
  -3   7   9       96.37       99.26      3.04 o 
  -2   7   9      303.24      310.60      4.95 o 
  -1   7   9       35.08       35.33      2.02 o 
   0   7   9        0.69        1.78      1.01 o 
   1   7   9      181.95      185.85      3.71 o 
   2   7   9       22.49       28.48      1.65 o 
   3   7   9       88.20       87.39      2.59 o 
   4   7   9     1501.27     1578.14     18.84 o 
  -6   8   9       54.75       68.16      3.03 o 
  -5   8   9      104.87       99.17      2.88 o 
  -4   8   9       74.05       76.15      2.47 o 
  -3   8   9       28.80       26.52      1.65 o 
  -2   8   9      209.74      214.23      4.12 o 
  -1   8   9        1.21        0.71      1.78 o 
   0   8   9        2.23        0.71      1.43 o 
   1   8   9      590.84      599.65      8.25 o 
   2   8   9       36.84       34.87      1.89 o 
   3   8   9        1.86        0.71      0.91 o 
   4   8   9        0.09        1.67      1.24 o 
  -5   9   9      431.24      426.90      6.72 o 
  -4   9   9       88.11       86.21      2.47 o 
  -3   9   9      215.44      229.18      7.06 o 
  -2   9   9      103.46      107.96      3.07 o 
  -1   9   9       64.91       58.84      4.28 o 
   0   9   9        3.50        4.04      1.04 o 
   1   9   9       97.73      104.93      2.73 o 
   2   9   9      174.65      176.08      4.09 o 
   3   9   9       49.29       51.02      3.28 o 
  -5  10   9       15.96       14.87      1.65 o 
  -4  10   9       11.70       12.98      1.65 o 
  -3  10   9      155.49      154.45      3.30 o 
  -2  10   9      390.49      384.17      5.90 o 
  -1  10   9       15.96       18.15      1.78 o 
   0  10   9      400.33      393.67      6.04 o 
   1  10   9      686.58      701.22      9.34 o 
   2  10   9      378.10      419.66      6.45 o 
   3  10   9       94.57       90.50      2.88 o 
  -5  11   9       50.81       54.97      2.74 o 
  -4  11   9       45.33       40.73      2.52 o 
  -3  11   9      161.96      167.61      6.07 o 
  -2  11   9       13.68       13.01      1.64 o 
  -1  11   9       38.36       39.11      2.23 o 
   0  11   9      129.12      127.55      3.14 o 
   1  11   9       17.30       18.26      2.02 o 
   2  11   9       25.06       34.33      2.20 o 
   3  11   9      110.06      105.20      2.88 o 
  -5  12   9        5.14        3.57      1.51 o 
  -4  12   9       58.16       53.57      2.52 o 
  -3  12   9       95.93       91.95      4.64 o 
  -2  12   9      217.42      226.11      5.28 o 
  -1  12   9       45.19       49.29      2.52 o 
   0  12   9      379.93      388.06      6.04 o 
   1  12   9       33.37       41.07      2.52 o 
   2  12   9       91.43       83.76      2.59 o 
   3  12   9      249.84      257.77      4.80 o 
  -4  13   9       11.14        8.35      1.51 o 
  -3  13   9      313.24      306.31      6.56 o 
  -2  13   9       26.37       26.48      2.02 o 
  -1  13   9       34.41       36.55      2.23 o 
   0  13   9      184.18      184.77      3.83 o 
   1  13   9       73.17       85.03      3.03 o 
   2  13   9       70.25       71.10      3.03 o 
   3  13   9       57.07       71.61      2.64 o 
  -4  14   9       49.37       51.70      3.57 o 
  -3  14   9       33.93       32.27      2.23 o 
  -2  14   9       64.18       66.45      3.03 o 
  -1  14   9       82.17       80.66      3.03 o 
   0  14   9      244.30      249.52      4.53 o 
   1  14   9      435.44      482.33      9.09 o 
   2  14   9      144.55      165.26      4.54 o 
  -4  15   9       69.25       70.39      3.03 o 
  -3  15   9      171.24      175.25      4.54 o 
  -2  15   9      156.31      165.42      5.35 o 
  -1  15   9      288.33      295.61      6.29 o 
   0  15   9       23.55       20.10      1.65 o 
   1  15   9        3.26        3.57      1.51 o 
   2  15   9      237.25      254.23      6.06 o 
  -3  16   9       81.30       90.70      3.53 o 
  -2  16   9      159.61      150.72      4.27 o 
  -1  16   9       21.95       19.30      2.02 o 
   0  16   9        1.59        3.16      1.04 o 
   1  16   9        4.08        6.42      1.51 o 
  -3  17   9       31.54       32.40      2.23 o 
  -2  17   9       59.49       68.58      5.35 o 
  -1  17   9      102.50      101.77      3.53 o 
   0  17   9       43.91       49.08      2.65 o 
   1  17   9       29.43       37.47      2.52 o 
  -1  18   9        2.20        2.00      1.19 o 
   0  18   9        2.81        2.14      1.35 o 
  -4   0  10       24.29       28.55      2.85 o 
  -2   0  10        0.83        0.00      1.43 o 
   0   0  10      993.33     1023.06     22.15 o 
   2   0  10        6.19        5.71      2.14 o 
  -4   1  10        3.27        3.71      1.19 o 
  -3   1  10      591.86      612.01     10.60 o 
  -2   1  10        1.67        2.85      0.82 o 
  -1   1  10       26.95       28.00      2.14 o 
   0   1  10       25.04       21.91      2.02 o 
   1   1  10      308.12      316.09      7.50 o 
   2   1  10        0.13        0.00      1.43 o 
  -4   2  10       72.61       75.82      3.57 o 
  -3   2  10        3.93        5.51      1.19 o 
  -2   2  10        1.10        0.71      1.35 o 
  -1   2  10      311.64      326.57      9.99 o 
   0   2  10       87.43       85.66      3.03 o 
   1   2  10      217.65      243.80      5.55 o 
   2   2  10       12.32       16.07      2.02 o 
  -4   3  10       70.15       71.10      3.03 o 
  -3   3  10      208.21      213.80      5.05 o 
  -2   3  10       84.52       93.07      2.47 o 
  -1   3  10      241.53      247.71      7.85 o 
   0   3  10       28.72       35.33      2.02 o 
   1   3  10        5.44        8.60      1.78 o 
   2   3  10      139.24      135.73      3.30 o 
  -4   4  10      175.11      180.75      9.64 o 
  -3   4  10       18.90       14.05      1.29 o 
  -2   4  10      250.61      260.63      4.53 o 
  -1   4  10      101.70      104.21      5.00 o 
   0   4  10        0.05        0.00      1.07 o 
   1   4  10       87.26       81.42      3.03 o 
   2   4  10      102.10       95.92      4.27 o 
  -4   5  10       64.96       71.44      3.03 o 
  -3   5  10        2.88        1.78      0.93 o 
  -2   5  10      159.43      165.78      7.14 o 
  -1   5  10       88.93       86.36      4.28 o 
   0   5  10      265.47      262.00      5.79 o 
   1   5  10      560.18      570.43      9.84 o 
   2   5  10      248.16      266.60      4.95 o 
  -4   6  10      211.16      215.01      5.28 o 
  -3   6  10       63.47       63.13      2.17 o 
  -2   6  10      214.94      224.51      5.05 o 
  -1   6  10        5.23        6.42      2.14 o 
   0   6  10       10.25        9.99      2.14 o 
   1   6  10      163.53      155.93      4.64 o 
   2   6  10       12.24       16.31      1.65 o 
  -4   7  10        5.78        8.08      1.24 o 
  -3   7  10        0.03        1.53      1.04 o 
  -2   7  10        0.01        2.85      1.78 o 
  -1   7  10      179.19      173.46      6.42 o 
   0   7  10       25.49       26.41      2.85 o 
   1   7  10      235.50      230.66      5.28 o 
   2   7  10      169.21      187.85      4.12 o 
  -3   8  10       51.78       49.46      3.25 o 
  -2   8  10      495.36      493.08      9.09 o 
  -1   8  10       48.58       44.96      3.57 o 
   0   8  10       69.75       81.37      4.28 o 
   1   8  10       57.74       65.31      3.03 o 
  -3   9  10        8.42        9.53      1.24 o 
  -2   9  10        2.06        4.28      1.51 o 
  -1   9  10       20.26       17.59      1.71 o 
   0   9  10       67.40       77.80      4.28 o 
   1   9  10       35.87       33.61      2.52 o 
  -3  10  10       32.92       29.92      1.89 o 
  -2  10  10      304.82      303.86      6.56 o 
  -1  10  10      149.05      144.93      4.04 o 
   0  10  10       24.72       27.83      2.85 o 
   1  10  10       10.39        5.11      2.14 o 
  -2  11  10        5.11        8.30      3.21 o 
  -1  11  10       42.87       50.32      2.52 o 
   0  11  10       14.85       17.13      2.85 o 
  -1  12  10      885.99      917.21     14.65 o 
                                                 
